# Supplementary material for: Lewis superacids for catalytic reductions of stronger element–oxygen double bonds with hydrosilanes
Source: Inorg Chem Front. 2026 Jan 15;13(7):2989–98. doi: 10.1039/d5qi02493e (PMC12857533; doi:10.1039/d5qi02493e)
Supplement: QI-013-D5QI02493E-s002 [file QI-013-D5QI02493E-s002.cif]

# Supplementary Information (SI) for Inorganic Chemistry Frontiers.
# This journal is © the Partner Organisations 2026

####################################################################### 
# 
# This file contains crystal structure data downloaded from the 
# Cambridge Structural Database (CSD) hosted by the Cambridge 
# Crystallographic Data Centre (CCDC).
# 
# Full information about CCDC data access policies and citation 
# guidelines are available at http://www.ccdc.cam.ac.uk/access/V1 
# 
# Audit and citation data items may have been added by the CCDC. 
# Please retain this information to preserve the provenance of 
# this file and to allow appropriate attribution of the data. 
# 
#######################################################################

data_mo_FroTo2_0m
_database_code_depnum_ccdc_archive 'CCDC 2492264'
loop_
_audit_author_name
_audit_author_address
'Sebastian Stigler'
;Technical University Munich
Germany
;
_audit_update_record             
;
2025-09-29 deposited with the CCDC.	2026-01-12 downloaded from the CCDC.
;
_audit_creation_method           
;FinalCif V154 by Daniel Kratzert, Freiburg 2025, 
https://dkratzert.de/finalcif.html
;

loop_
_publ_author_phone
''
''
''
''
_shelx_SHELXL_version_number     2019/3
_chemical_name_systematic        '1 Me2NHCO'
_chemical_name_common            ?
_chemical_formula_sum            'C15 H7 F24 N O5 Si'
_chemical_formula_moiety         ?
_chemical_formula_weight         765.31
_chemical_melting_point          ?
_chemical_absolute_configuration ?
_space_group_crystal_system      monoclinic
_space_group_IT_number           7
_space_group_name_H-M_alt        'P n'
_space_group_name_Hall           'P -2yac'
_shelx_space_group_comment       
;
The symmetry employed for this shelxl refinement is uniquely defined
by the following loop, which should always be used as a source of
symmetry information in preference to the above space-group names.
They are only intended as comments.
;

loop_
_space_group_symop_operation_xyz
'x, y, z'
'x+1/2, -y, z+1/2'

_cell_length_a                   7.7034(3)
_cell_length_b                   7.8823(4)
_cell_length_c                   19.5828(10)
_cell_angle_alpha                90
_cell_angle_beta                 92.096(2)
_cell_angle_gamma                90
_cell_volume                     1188.28(10)
_cell_formula_units_Z            2
_cell_measurement_temperature    100(2)
_cell_measurement_reflns_used    9766
_cell_measurement_theta_min      2.584
_cell_measurement_theta_max      25.7315
_exptl_crystal_description       fragment
_exptl_crystal_colour            colourless
_exptl_crystal_recrystallization_method ?
_exptl_crystal_density_meas      ?
_exptl_crystal_density_method    ?
_exptl_crystal_density_diffrn    2.139
_exptl_crystal_F_000             748
_exptl_crystal_size_max          0.231
_exptl_crystal_size_mid          0.156
_exptl_crystal_size_min          0.062
_exptl_absorpt_coefficient_mu    0.321
_exptl_absorpt_correction_type   multi-scan
_exptl_absorpt_correction_T_min  0.7171
_exptl_absorpt_correction_T_max  0.7453
_exptl_absorpt_process_details   
;SADABS-2016/2 - Bruker AXS area detector scaling and absorption correction: 
Krause, L., Herbst-Irmer, R., Sheldrick G.M. & Stalke D., J. Appl. Cryst. 48 
(2015) 3-10
;
_exptl_absorpt_special_details   ?
_shelx_estimated_absorpt_T_min   ?
_shelx_estimated_absorpt_T_max   ?
_exptl_transmission_factor_min   ?
_exptl_transmission_factor_max   ?
_exptl_special_details           
;Diffractometer operator:      S. Stigler
scanspeed      8s per frame
dx                  40 mm

2405 frames measured in 11 data sets
phi-scans with delta_phi         = 0.5
omega-scans with delta_omega     = 0.5
shutterless mode
;
_diffrn_ambient_temperature      100(2)
_diffrn_radiation_type           MoK\a
_diffrn_radiation_wavelength     0.71073
_diffrn_radiation_source         "'IMS microsource'"
_diffrn_radiation_monochromator  "'Helios optic'"
_diffrn_measurement_ambient_temperature_device_make ?
_diffrn_radiation_probe          x-ray
_diffrn_source                   ?
_diffrn_source_type              ?
_diffrn_source_voltage           50.0
_diffrn_source_current           1.0
_diffrn_detector                 "'CMOS plate'"
_diffrn_detector_type            ?
_diffrn_detector_area_resol_mean 16
_diffrn_measurement_device       "'\k-geometry diffractometer'"
_diffrn_measurement_device_type  "'Bruker Photon CMOS'"
_diffrn_measurement_method       "'phi- and omega-rotation'"
_diffrn_measurement_specimen_support ?
_diffrn_reflns_number            41117
_diffrn_reflns_av_unetI/netI     0.0175
_diffrn_reflns_av_R_equivalents  0.0356
_diffrn_reflns_theta_min         2.081
_diffrn_reflns_theta_max         25.762
_diffrn_reflns_theta_full        25.242
_diffrn_reflns_limit_h_min       -9
_diffrn_reflns_limit_h_max       9
_diffrn_reflns_limit_k_min       -9
_diffrn_reflns_limit_k_max       9
_diffrn_reflns_limit_l_min       -23
_diffrn_reflns_limit_l_max       23
_diffrn_measured_fraction_theta_max 1.000
_diffrn_measured_fraction_theta_full 1.000
_diffrn_reflns_Laue_measured_fraction_max 1.000
_diffrn_reflns_Laue_measured_fraction_full 1.000
_diffrn_reflns_point_group_measured_fraction_max 0.996
_diffrn_reflns_point_group_measured_fraction_full 0.998
_reflns_number_total             4552
_reflns_number_gt                4442
_reflns_threshold_expression     'I > 2\s(I)'
_reflns_Friedel_coverage         0.989
_reflns_Friedel_fraction_max     0.992
_reflns_Friedel_fraction_full    0.995
_reflns_special_details          
;
 Reflections were merged by SHELXL according to the crystal
 class for the calculation of statistics and refinement.
 
 _reflns_Friedel_fraction is defined as the number of unique
 Friedel pairs measured divided by the number that would be
 possible theoretically, ignoring centric projections and
 systematic absences.
;
_computing_data_collection       
'Bruker BIS V6.2.16/2021-10-23 and APEX4 2022.10-0'
_computing_cell_refinement       'SAINT V8.40B'
_computing_data_reduction        'SAINT V8.40B'
_computing_structure_solution    'SHELXT 2018/2 (Sheldrick, 2018)'
_computing_structure_refinement  'SHELXL-2019/2 (Sheldrick, 2019)'
_computing_molecular_graphics    ?
_computing_publication_material  ?
_refine_special_details          ?
_refine_ls_structure_factor_coef Fsqd
_refine_ls_matrix_type           full
_refine_ls_weighting_scheme      calc
_refine_ls_weighting_details     
'w=1/[\s^2^(Fo^2^)+(0.0204P)^2^+0.9041P] where P=(Fo^2^+2Fc^2^)/3'
_atom_sites_solution_primary     direct
_atom_sites_solution_secondary   ?
_atom_sites_solution_hydrogens   geom
_refine_ls_hydrogen_treatment    constr
_refine_ls_number_reflns         4552
_refine_ls_number_parameters     417
_refine_ls_number_restraints     2
_refine_ls_R_factor_all          0.0259
_refine_ls_R_factor_gt           0.0242
_refine_ls_wR_factor_ref         0.0604
_refine_ls_wR_factor_gt          0.0585
_refine_ls_goodness_of_fit_ref   1.156
_refine_ls_restrained_S_all      1.155
_refine_ls_shift/su_max          0.000
_refine_ls_shift/su_mean         0.000
_refine_diff_density_max         0.253
_refine_diff_density_min         -0.273
_refine_diff_density_rms         0.054
_refine_ls_extinction_method     none
_refine_ls_extinction_coef       .
_refine_ls_abs_structure_Flack   0.03(4)
_refine_ls_abs_structure_details 
;
 Flack x determined using 2167 quotients [(I+)-(I-)]/[(I+)+(I-)]
 (Parsons, Flack and Wagner, Acta Cryst. B69 (2013) 249-259).
;

loop_
_atom_type_symbol
_atom_type_description
_atom_type_scat_dispersion_real
_atom_type_scat_dispersion_imag
_atom_type_scat_source
C C 0.0033 0.0016 'International Tables Vol C Tables 4.2.6.8 and 6.1.1.4'
H H 0.0000 0.0000 'International Tables Vol C Tables 4.2.6.8 and 6.1.1.4'
N N 0.0061 0.0033 'International Tables Vol C Tables 4.2.6.8 and 6.1.1.4'
O O 0.0106 0.0060 'International Tables Vol C Tables 4.2.6.8 and 6.1.1.4'
F F 0.0171 0.0103 'International Tables Vol C Tables 4.2.6.8 and 6.1.1.4'
Si Si 0.0817 0.0704 'International Tables Vol C Tables 4.2.6.8 and 6.1.1.4'

_geom_special_details            
;
 All esds (except the esd in the dihedral angle between two l.s. planes)
 are estimated using the full covariance matrix.  The cell esds are taken
 into account individually in the estimation of esds in distances, angles
 and torsion angles; correlations between esds in cell parameters are only
 used when they are defined by crystal symmetry.  An approximate (isotropic)
 treatment of cell esds is used for estimating esds involving l.s. planes.
;

loop_
_atom_site_label
_atom_site_type_symbol
_atom_site_fract_x
_atom_site_fract_y
_atom_site_fract_z
_atom_site_U_iso_or_equiv
_atom_site_adp_type
_atom_site_occupancy
_atom_site_site_symmetry_order
_atom_site_calc_flag
_atom_site_refinement_flags_posn
_atom_site_refinement_flags_adp
_atom_site_refinement_flags_occupancy
_atom_site_disorder_assembly
_atom_site_disorder_group
Si1 Si 0.50668(10) 0.31253(11) 0.50242(5) 0.01176(18) Uani 1 1 d . . . . .
F1 F 0.7545(3) -0.0094(3) 0.37497(12) 0.0232(5) Uani 1 1 d . . . . .
F2 F 0.4998(3) -0.0844(3) 0.34220(12) 0.0235(5) Uani 1 1 d . . . . .
F3 F 0.6498(3) 0.0760(3) 0.27711(11) 0.0264(5) Uani 1 1 d . . . . .
F4 F 0.2720(2) 0.3686(3) 0.36852(10) 0.0178(4) Uani 1 1 d . . . . .
F5 F 0.2467(3) 0.1050(3) 0.34509(11) 0.0204(4) Uani 1 1 d . . . . .
F6 F 0.3601(3) 0.2709(3) 0.27205(10) 0.0219(4) Uani 1 1 d . . . . .
F7 F 0.8765(3) 0.2218(3) 0.44720(11) 0.0198(4) Uani 1 1 d . . . . .
F8 F 0.9225(3) 0.2703(3) 0.34003(11) 0.0227(5) Uani 1 1 d . . . . .
F9 F 0.9372(3) 0.4717(3) 0.41468(11) 0.0218(4) Uani 1 1 d . . . . .
F10 F 0.6693(3) 0.4274(3) 0.26409(10) 0.0225(5) Uani 1 1 d . . . . .
F11 F 0.7506(3) 0.6290(3) 0.33230(11) 0.0233(5) Uani 1 1 d . . . . .
F12 F 0.4812(3) 0.5716(3) 0.31924(10) 0.0188(4) Uani 1 1 d . . . . .
F13 F 0.9399(3) 0.1600(3) 0.60856(12) 0.0289(5) Uani 1 1 d . . . . .
F14 F 0.9307(3) 0.3842(3) 0.66941(11) 0.0320(6) Uani 1 1 d . . . . .
F15 F 0.8406(3) 0.1488(3) 0.71045(11) 0.0317(6) Uani 1 1 d . . . . .
F16 F 0.5783(3) 0.3747(3) 0.73631(11) 0.0321(6) Uani 1 1 d . . . . .
F17 F 0.4147(3) 0.4568(3) 0.64998(11) 0.0256(5) Uani 1 1 d . . . . .
F18 F 0.6667(3) 0.5637(3) 0.66591(12) 0.0312(5) Uani 1 1 d . . . . .
F19 F 0.7331(3) -0.1151(3) 0.63313(11) 0.0253(5) Uani 1 1 d . . . . .
F20 F 0.7298(3) -0.0015(3) 0.53270(11) 0.0215(4) Uani 1 1 d . . . . .
F21 F 0.5202(3) -0.1590(3) 0.56092(11) 0.0256(5) Uani 1 1 d . . . . .
F22 F 0.3286(3) -0.0790(3) 0.65449(12) 0.0300(5) Uani 1 1 d . . . . .
F23 F 0.3069(3) 0.1759(3) 0.68968(11) 0.0270(5) Uani 1 1 d . . . . .
F24 F 0.5191(3) 0.0193(3) 0.72730(11) 0.0300(5) Uani 1 1 d . . . . .
O1 O 0.3304(3) 0.4428(3) 0.51178(12) 0.0149(5) Uani 1 1 d . . . . .
O2 O 0.4929(3) 0.1613(3) 0.44154(11) 0.0125(5) Uani 1 1 d . . . . .
O3 O 0.5992(3) 0.4467(3) 0.44310(11) 0.0124(5) Uani 1 1 d . . . . .
O4 O 0.6699(3) 0.3528(3) 0.55978(12) 0.0156(5) Uani 1 1 d . . . . .
O5 O 0.4198(3) 0.1699(3) 0.55895(12) 0.0142(5) Uani 1 1 d . . . . .
N1 N 0.1749(4) 0.6837(4) 0.50533(15) 0.0169(6) Uani 1 1 d . . . . .
C1 C 0.3018(4) 0.5915(4) 0.48551(18) 0.0163(7) Uani 1 1 d . . . . .
H1 H 0.375127 0.633039 0.451303 0.020 Uiso 1 1 calc R U . . .
C2 C 0.1435(5) 0.8518(5) 0.4759(2) 0.0269(8) Uani 1 1 d . . . . .
H2A H 0.154709 0.937760 0.511952 0.040 Uiso 1 1 calc R U . . .
H2B H 0.026035 0.856145 0.454960 0.040 Uiso 1 1 calc R U . . .
H2C H 0.228595 0.874334 0.441022 0.040 Uiso 1 1 calc R U . . .
C3 C 0.0589(5) 0.6287(5) 0.5589(2) 0.0266(9) Uani 1 1 d . . . . .
H3A H 0.061800 0.712293 0.596016 0.040 Uiso 1 1 calc R U . . .
H3B H 0.097510 0.518342 0.576864 0.040 Uiso 1 1 calc R U . . .
H3C H -0.059905 0.618775 0.539745 0.040 Uiso 1 1 calc R U . . .
C4 C 0.5322(4) 0.2045(4) 0.37503(17) 0.0132(6) Uani 1 1 d . . . . .
C5 C 0.6535(4) 0.3709(4) 0.38345(17) 0.0122(6) Uani 1 1 d . . . . .
C6 C 0.6582(5) 0.2784(4) 0.62460(17) 0.0160(7) Uani 1 1 d . . . . .
C7 C 0.5325(5) 0.1179(4) 0.61155(17) 0.0156(7) Uani 1 1 d . . . . .
C8 C 0.6113(4) 0.0454(5) 0.34170(18) 0.0175(7) Uani 1 1 d . . . . .
C9 C 0.3505(4) 0.2386(4) 0.33854(18) 0.0154(7) Uani 1 1 d . . . . .
C10 C 0.8503(4) 0.3309(5) 0.39578(18) 0.0168(7) Uani 1 1 d . . . . .
C11 C 0.6386(4) 0.5014(5) 0.32368(17) 0.0167(7) Uani 1 1 d . . . . .
C12 C 0.8447(5) 0.2417(5) 0.65339(19) 0.0236(8) Uani 1 1 d . . . . .
C13 C 0.5769(5) 0.4198(5) 0.67035(18) 0.0223(8) Uani 1 1 d . . . . .
C14 C 0.6318(5) -0.0412(4) 0.58496(18) 0.0187(7) Uani 1 1 d . . . . .
C15 C 0.4214(5) 0.0590(5) 0.67230(18) 0.0212(8) Uani 1 1 d . . . . .

loop_
_atom_site_aniso_label
_atom_site_aniso_U_11
_atom_site_aniso_U_22
_atom_site_aniso_U_33
_atom_site_aniso_U_23
_atom_site_aniso_U_13
_atom_site_aniso_U_12
Si1 0.0128(4) 0.0117(4) 0.0108(4) -0.0002(3) 0.0003(3) -0.0012(3)
F1 0.0191(11) 0.0192(10) 0.0308(12) -0.0063(9) -0.0059(9) 0.0081(9)
F2 0.0239(11) 0.0139(10) 0.0325(12) -0.0078(9) -0.0005(9) -0.0014(8)
F3 0.0358(12) 0.0278(12) 0.0163(10) -0.0053(9) 0.0081(9) 0.0068(10)
F4 0.0129(9) 0.0189(10) 0.0214(10) -0.0039(8) -0.0018(8) 0.0047(8)
F5 0.0150(10) 0.0190(10) 0.0268(11) -0.0016(9) -0.0055(8) -0.0043(8)
F6 0.0240(11) 0.0281(11) 0.0131(10) -0.0006(8) -0.0053(8) 0.0025(9)
F7 0.0147(9) 0.0236(11) 0.0207(10) 0.0004(8) -0.0046(8) 0.0037(8)
F8 0.0144(10) 0.0302(12) 0.0238(11) -0.0071(9) 0.0063(8) 0.0026(9)
F9 0.0130(9) 0.0241(11) 0.0281(11) -0.0042(9) -0.0005(8) -0.0066(8)
F10 0.0294(11) 0.0267(11) 0.0120(10) 0.0002(8) 0.0065(8) 0.0033(9)
F11 0.0239(11) 0.0187(10) 0.0275(12) 0.0056(9) 0.0041(9) -0.0060(9)
F12 0.0192(10) 0.0178(10) 0.0192(10) 0.0043(8) 0.0008(8) 0.0044(8)
F13 0.0189(11) 0.0372(14) 0.0302(12) 0.0037(10) -0.0067(9) 0.0008(10)
F14 0.0347(13) 0.0370(14) 0.0233(12) 0.0059(10) -0.0105(10) -0.0212(11)
F15 0.0337(13) 0.0378(14) 0.0225(12) 0.0153(10) -0.0126(10) -0.0114(11)
F16 0.0560(16) 0.0295(12) 0.0109(10) -0.0007(9) 0.0015(10) -0.0073(12)
F17 0.0363(13) 0.0217(11) 0.0189(11) -0.0043(9) 0.0028(9) 0.0037(9)
F18 0.0522(15) 0.0175(11) 0.0235(11) -0.0025(9) -0.0033(10) -0.0143(10)
F19 0.0282(11) 0.0199(10) 0.0272(11) 0.0097(9) -0.0070(9) 0.0015(9)
F20 0.0227(11) 0.0217(11) 0.0203(11) 0.0021(8) 0.0023(8) 0.0040(8)
F21 0.0288(12) 0.0168(10) 0.0307(12) -0.0041(9) -0.0046(9) -0.0025(9)
F22 0.0378(14) 0.0246(12) 0.0278(12) 0.0035(9) 0.0043(10) -0.0175(10)
F23 0.0312(12) 0.0272(12) 0.0234(11) 0.0041(9) 0.0119(9) -0.0014(10)
F24 0.0354(13) 0.0382(13) 0.0160(11) 0.0111(9) -0.0034(9) -0.0054(11)
O1 0.0174(11) 0.0124(11) 0.0150(11) 0.0008(9) 0.0023(9) 0.0023(9)
O2 0.0144(11) 0.0109(11) 0.0121(11) -0.0003(9) 0.0001(9) -0.0005(9)
O3 0.0147(11) 0.0124(11) 0.0103(11) -0.0013(9) 0.0020(8) -0.0012(9)
O4 0.0194(12) 0.0167(12) 0.0107(11) 0.0040(9) -0.0008(9) -0.0051(10)
O5 0.0149(12) 0.0152(11) 0.0123(11) 0.0019(9) -0.0009(9) -0.0008(10)
N1 0.0159(14) 0.0155(14) 0.0195(14) -0.0012(11) 0.0031(11) 0.0016(11)
C1 0.0159(16) 0.0173(16) 0.0157(16) -0.0003(13) -0.0001(13) -0.0006(13)
C2 0.0237(19) 0.0193(19) 0.038(2) 0.0059(16) 0.0054(17) 0.0067(15)
C3 0.025(2) 0.0252(19) 0.031(2) 0.0018(16) 0.0156(17) 0.0043(15)
C4 0.0122(15) 0.0138(15) 0.0136(15) 0.0004(13) -0.0016(12) -0.0006(12)
C5 0.0116(15) 0.0120(15) 0.0132(15) -0.0020(12) -0.0001(12) 0.0015(12)
C6 0.0222(17) 0.0139(16) 0.0118(15) 0.0021(13) -0.0001(13) -0.0042(13)
C7 0.0199(16) 0.0145(16) 0.0123(15) 0.0038(13) -0.0017(13) -0.0025(13)
C8 0.0176(17) 0.0186(17) 0.0163(17) -0.0033(14) -0.0011(14) 0.0038(14)
C9 0.0146(16) 0.0152(16) 0.0163(16) -0.0016(13) -0.0006(13) -0.0005(13)
C10 0.0129(16) 0.0200(17) 0.0175(17) -0.0030(14) -0.0004(13) 0.0001(13)
C11 0.0175(17) 0.0189(17) 0.0139(16) 0.0009(13) 0.0018(13) 0.0007(13)
C12 0.0259(19) 0.0245(19) 0.0198(18) 0.0048(15) -0.0076(14) -0.0094(16)
C13 0.038(2) 0.0172(18) 0.0117(17) -0.0016(14) -0.0016(15) -0.0063(16)
C14 0.0218(18) 0.0138(16) 0.0200(17) 0.0029(14) -0.0025(14) 0.0007(14)
C15 0.028(2) 0.0189(18) 0.0163(17) 0.0040(14) -0.0003(15) -0.0050(15)

loop_
_geom_bond_atom_site_label_1
_geom_bond_atom_site_label_2
_geom_bond_distance
_geom_bond_site_symmetry_2
_geom_bond_publ_flag
Si1 O4 1.685(2) . ?
Si1 O2 1.686(2) . ?
Si1 O1 1.718(2) . ?
Si1 O5 1.730(2) . ?
Si1 O3 1.743(2) . ?
F1 C8 1.332(4) . ?
F2 C8 1.336(4) . ?
F3 C8 1.332(4) . ?
F4 C9 1.337(4) . ?
F5 C9 1.332(4) . ?
F6 C9 1.331(4) . ?
F7 C10 1.334(4) . ?
F8 C10 1.332(4) . ?
F9 C10 1.341(4) . ?
F10 C11 1.334(4) . ?
F11 C11 1.332(4) . ?
F12 C11 1.332(4) . ?
F13 C12 1.331(5) . ?
F14 C12 1.336(4) . ?
F15 C12 1.337(4) . ?
F16 C13 1.340(4) . ?
F17 C13 1.330(5) . ?
F18 C13 1.333(4) . ?
F19 C14 1.336(4) . ?
F20 C14 1.331(4) . ?
F21 C14 1.339(4) . ?
F22 C15 1.341(4) . ?
F23 C15 1.328(4) . ?
F24 C15 1.328(4) . ?
O1 C1 1.296(4) . ?
O2 C4 1.390(4) . ?
O3 C5 1.390(4) . ?
O4 C6 1.404(4) . ?
O5 C7 1.384(4) . ?
N1 C1 1.289(5) . ?
N1 C2 1.462(5) . ?
N1 C3 1.469(5) . ?
C1 H1 0.9500 . ?
C2 H2A 0.9800 . ?
C2 H2B 0.9800 . ?
C2 H2C 0.9800 . ?
C3 H3A 0.9800 . ?
C3 H3B 0.9800 . ?
C3 H3C 0.9800 . ?
C4 C8 1.549(5) . ?
C4 C9 1.571(4) . ?
C4 C5 1.615(4) . ?
C5 C10 1.559(4) . ?
C5 C11 1.560(4) . ?
C6 C12 1.551(5) . ?
C6 C13 1.574(5) . ?
C6 C7 1.608(5) . ?
C7 C15 1.561(5) . ?
C7 C14 1.568(5) . ?

loop_
_geom_angle_atom_site_label_1
_geom_angle_atom_site_label_2
_geom_angle_atom_site_label_3
_geom_angle
_geom_angle_site_symmetry_1
_geom_angle_site_symmetry_3
_geom_angle_publ_flag
O4 Si1 O2 129.09(13) . . ?
O4 Si1 O1 112.93(12) . . ?
O2 Si1 O1 117.94(12) . . ?
O4 Si1 O5 89.57(12) . . ?
O2 Si1 O5 88.70(12) . . ?
O1 Si1 O5 89.69(11) . . ?
O4 Si1 O3 90.96(11) . . ?
O2 Si1 O3 88.53(11) . . ?
O1 Si1 O3 93.00(11) . . ?
O5 Si1 O3 176.81(12) . . ?
C1 O1 Si1 128.5(2) . . ?
C4 O2 Si1 118.6(2) . . ?
C5 O3 Si1 116.2(2) . . ?
C6 O4 Si1 116.9(2) . . ?
C7 O5 Si1 115.0(2) . . ?
C1 N1 C2 120.6(3) . . ?
C1 N1 C3 122.5(3) . . ?
C2 N1 C3 116.9(3) . . ?
N1 C1 O1 120.7(3) . . ?
N1 C1 H1 119.7 . . ?
O1 C1 H1 119.7 . . ?
N1 C2 H2A 109.5 . . ?
N1 C2 H2B 109.5 . . ?
H2A C2 H2B 109.5 . . ?
N1 C2 H2C 109.5 . . ?
H2A C2 H2C 109.5 . . ?
H2B C2 H2C 109.5 . . ?
N1 C3 H3A 109.5 . . ?
N1 C3 H3B 109.5 . . ?
H3A C3 H3B 109.5 . . ?
N1 C3 H3C 109.5 . . ?
H3A C3 H3C 109.5 . . ?
H3B C3 H3C 109.5 . . ?
O2 C4 C8 107.4(3) . . ?
O2 C4 C9 104.3(3) . . ?
C8 C4 C9 107.7(3) . . ?
O2 C4 C5 104.4(2) . . ?
C8 C4 C5 117.8(3) . . ?
C9 C4 C5 114.2(3) . . ?
O3 C5 C10 106.1(3) . . ?
O3 C5 C11 109.3(3) . . ?
C10 C5 C11 107.1(3) . . ?
O3 C5 C4 104.1(2) . . ?
C10 C5 C4 114.0(3) . . ?
C11 C5 C4 115.6(3) . . ?
O4 C6 C12 108.5(3) . . ?
O4 C6 C13 105.0(3) . . ?
C12 C6 C13 107.9(3) . . ?
O4 C6 C7 104.1(3) . . ?
C12 C6 C7 117.1(3) . . ?
C13 C6 C7 113.4(3) . . ?
O5 C7 C15 108.0(3) . . ?
O5 C7 C14 106.8(3) . . ?
C15 C7 C14 107.6(3) . . ?
O5 C7 C6 104.1(3) . . ?
C15 C7 C6 117.2(3) . . ?
C14 C7 C6 112.6(3) . . ?
F3 C8 F1 108.3(3) . . ?
F3 C8 F2 108.1(3) . . ?
F1 C8 F2 105.6(3) . . ?
F3 C8 C4 111.0(3) . . ?
F1 C8 C4 112.8(3) . . ?
F2 C8 C4 110.7(3) . . ?
F6 C9 F5 107.5(3) . . ?
F6 C9 F4 109.0(3) . . ?
F5 C9 F4 106.3(3) . . ?
F6 C9 C4 113.4(3) . . ?
F5 C9 C4 110.4(3) . . ?
F4 C9 C4 109.9(3) . . ?
F8 C10 F7 109.4(3) . . ?
F8 C10 F9 107.7(3) . . ?
F7 C10 F9 105.4(3) . . ?
F8 C10 C5 112.2(3) . . ?
F7 C10 C5 111.5(3) . . ?
F9 C10 C5 110.4(3) . . ?
F11 C11 F12 106.2(3) . . ?
F11 C11 F10 107.8(3) . . ?
F12 C11 F10 108.4(3) . . ?
F11 C11 C5 111.9(3) . . ?
F12 C11 C5 111.4(3) . . ?
F10 C11 C5 111.0(3) . . ?
F13 C12 F14 106.3(3) . . ?
F13 C12 F15 108.5(3) . . ?
F14 C12 F15 106.9(3) . . ?
F13 C12 C6 112.1(3) . . ?
F14 C12 C6 111.9(3) . . ?
F15 C12 C6 110.9(3) . . ?
F17 C13 F18 106.1(3) . . ?
F17 C13 F16 108.8(3) . . ?
F18 C13 F16 107.6(3) . . ?
F17 C13 C6 111.9(3) . . ?
F18 C13 C6 110.3(3) . . ?
F16 C13 C6 111.8(3) . . ?
F20 C14 F19 108.2(3) . . ?
F20 C14 F21 105.5(3) . . ?
F19 C14 F21 107.3(3) . . ?
F20 C14 C7 111.4(3) . . ?
F19 C14 C7 113.2(3) . . ?
F21 C14 C7 110.9(3) . . ?
F24 C15 F23 108.5(3) . . ?
F24 C15 F22 107.5(3) . . ?
F23 C15 F22 106.1(3) . . ?
F24 C15 C7 112.2(3) . . ?
F23 C15 C7 112.1(3) . . ?
F22 C15 C7 110.2(3) . . ?

loop_
_geom_torsion_atom_site_label_1
_geom_torsion_atom_site_label_2
_geom_torsion_atom_site_label_3
_geom_torsion_atom_site_label_4
_geom_torsion
_geom_torsion_site_symmetry_1
_geom_torsion_site_symmetry_2
_geom_torsion_site_symmetry_3
_geom_torsion_site_symmetry_4
_geom_torsion_publ_flag
O4 Si1 O1 C1 87.1(3) . . . . ?
O2 Si1 O1 C1 -95.1(3) . . . . ?
O5 Si1 O1 C1 176.5(3) . . . . ?
O3 Si1 O1 C1 -5.2(3) . . . . ?
O4 Si1 O2 C4 -97.9(2) . . . . ?
O1 Si1 O2 C4 84.8(2) . . . . ?
O5 Si1 O2 C4 173.7(2) . . . . ?
O3 Si1 O2 C4 -7.9(2) . . . . ?
O4 Si1 O3 C5 116.0(2) . . . . ?
O2 Si1 O3 C5 -13.0(2) . . . . ?
O1 Si1 O3 C5 -130.9(2) . . . . ?
O2 Si1 O4 C6 -94.4(3) . . . . ?
O1 Si1 O4 C6 83.0(2) . . . . ?
O5 Si1 O4 C6 -6.5(2) . . . . ?
O3 Si1 O4 C6 176.7(2) . . . . ?
O4 Si1 O5 C7 -16.5(2) . . . . ?
O2 Si1 O5 C7 112.6(2) . . . . ?
O1 Si1 O5 C7 -129.5(2) . . . . ?
C2 N1 C1 O1 179.7(3) . . . . ?
C3 N1 C1 O1 1.3(5) . . . . ?
Si1 O1 C1 N1 -169.9(3) . . . . ?
Si1 O2 C4 C8 148.1(2) . . . . ?
Si1 O2 C4 C9 -97.7(2) . . . . ?
Si1 O2 C4 C5 22.4(3) . . . . ?
Si1 O3 C5 C10 -94.7(3) . . . . ?
Si1 O3 C5 C11 150.1(2) . . . . ?
Si1 O3 C5 C4 26.0(3) . . . . ?
O2 C4 C5 O3 -28.6(3) . . . . ?
C8 C4 C5 O3 -147.5(3) . . . . ?
C9 C4 C5 O3 84.7(3) . . . . ?
O2 C4 C5 C10 86.6(3) . . . . ?
C8 C4 C5 C10 -32.3(4) . . . . ?
C9 C4 C5 C10 -160.1(3) . . . . ?
O2 C4 C5 C11 -148.5(3) . . . . ?
C8 C4 C5 C11 92.6(3) . . . . ?
C9 C4 C5 C11 -35.3(4) . . . . ?
Si1 O4 C6 C12 148.6(2) . . . . ?
Si1 O4 C6 C13 -96.2(3) . . . . ?
Si1 O4 C6 C7 23.2(3) . . . . ?
Si1 O5 C7 C15 155.8(2) . . . . ?
Si1 O5 C7 C14 -88.7(3) . . . . ?
Si1 O5 C7 C6 30.6(3) . . . . ?
O4 C6 C7 O5 -32.2(3) . . . . ?
C12 C6 C7 O5 -151.9(3) . . . . ?
C13 C6 C7 O5 81.3(3) . . . . ?
O4 C6 C7 C15 -151.3(3) . . . . ?
C12 C6 C7 C15 89.0(4) . . . . ?
C13 C6 C7 C15 -37.8(4) . . . . ?
O4 C6 C7 C14 83.1(3) . . . . ?
C12 C6 C7 C14 -36.6(4) . . . . ?
C13 C6 C7 C14 -163.4(3) . . . . ?
O2 C4 C8 F3 178.9(3) . . . . ?
C9 C4 C8 F3 67.1(3) . . . . ?
C5 C4 C8 F3 -63.8(4) . . . . ?
O2 C4 C8 F1 -59.3(4) . . . . ?
C9 C4 C8 F1 -171.2(3) . . . . ?
C5 C4 C8 F1 58.0(4) . . . . ?
O2 C4 C8 F2 58.8(3) . . . . ?
C9 C4 C8 F2 -53.0(3) . . . . ?
C5 C4 C8 F2 176.1(3) . . . . ?
O2 C4 C9 F6 -175.6(3) . . . . ?
C8 C4 C9 F6 -61.7(3) . . . . ?
C5 C4 C9 F6 71.1(3) . . . . ?
O2 C4 C9 F5 -54.9(3) . . . . ?
C8 C4 C9 F5 59.0(3) . . . . ?
C5 C4 C9 F5 -168.2(3) . . . . ?
O2 C4 C9 F4 62.2(3) . . . . ?
C8 C4 C9 F4 176.1(3) . . . . ?
C5 C4 C9 F4 -51.1(4) . . . . ?
O3 C5 C10 F8 -174.7(3) . . . . ?
C11 C5 C10 F8 -58.0(4) . . . . ?
C4 C5 C10 F8 71.2(4) . . . . ?
O3 C5 C10 F7 62.2(3) . . . . ?
C11 C5 C10 F7 178.9(3) . . . . ?
C4 C5 C10 F7 -51.8(4) . . . . ?
O3 C5 C10 F9 -54.6(3) . . . . ?
C11 C5 C10 F9 62.1(3) . . . . ?
C4 C5 C10 F9 -168.6(3) . . . . ?
O3 C5 C11 F11 67.1(3) . . . . ?
C10 C5 C11 F11 -47.5(3) . . . . ?
C4 C5 C11 F11 -175.8(3) . . . . ?
O3 C5 C11 F12 -51.6(4) . . . . ?
C10 C5 C11 F12 -166.2(3) . . . . ?
C4 C5 C11 F12 65.4(4) . . . . ?
O3 C5 C11 F10 -172.4(3) . . . . ?
C10 C5 C11 F10 73.0(3) . . . . ?
C4 C5 C11 F10 -55.3(4) . . . . ?
O4 C6 C12 F13 -49.7(4) . . . . ?
C13 C6 C12 F13 -162.9(3) . . . . ?
C7 C6 C12 F13 67.7(4) . . . . ?
O4 C6 C12 F14 69.7(4) . . . . ?
C13 C6 C12 F14 -43.6(4) . . . . ?
C7 C6 C12 F14 -173.0(3) . . . . ?
O4 C6 C12 F15 -171.0(3) . . . . ?
C13 C6 C12 F15 75.7(4) . . . . ?
C7 C6 C12 F15 -53.7(4) . . . . ?
O4 C6 C13 F17 65.7(4) . . . . ?
C12 C6 C13 F17 -178.7(3) . . . . ?
C7 C6 C13 F17 -47.3(4) . . . . ?
O4 C6 C13 F18 -52.2(4) . . . . ?
C12 C6 C13 F18 63.4(4) . . . . ?
C7 C6 C13 F18 -165.2(3) . . . . ?
O4 C6 C13 F16 -172.0(3) . . . . ?
C12 C6 C13 F16 -56.4(4) . . . . ?
C7 C6 C13 F16 75.1(4) . . . . ?
O5 C7 C14 F20 64.1(4) . . . . ?
C15 C7 C14 F20 179.8(3) . . . . ?
C6 C7 C14 F20 -49.5(4) . . . . ?
O5 C7 C14 F19 -173.7(3) . . . . ?
C15 C7 C14 F19 -58.0(4) . . . . ?
C6 C7 C14 F19 72.6(4) . . . . ?
O5 C7 C14 F21 -53.1(3) . . . . ?
C15 C7 C14 F21 62.6(3) . . . . ?
C6 C7 C14 F21 -166.7(3) . . . . ?
O5 C7 C15 F24 -175.0(3) . . . . ?
C14 C7 C15 F24 70.0(4) . . . . ?
C6 C7 C15 F24 -58.0(4) . . . . ?
O5 C7 C15 F23 -52.6(4) . . . . ?
C14 C7 C15 F23 -167.6(3) . . . . ?
C6 C7 C15 F23 64.3(4) . . . . ?
O5 C7 C15 F22 65.3(4) . . . . ?
C14 C7 C15 F22 -49.7(4) . . . . ?
C6 C7 C15 F22 -177.7(3) . . . . ?
_vrf_PLAT089_mo_FroTo2_0m        
;
PROBLEM: Poor Data / Parameter Ratio (Zmax < 18) ........       5.49 Note  
RESPONSE: The data/parameter ratio is below the recommended threshold due to 
the poor quality of the crystal, which restricted the number of independent 
reflections that could be measured reliably. Despite this, the refinement 
proceeded smoothly, as all non-hydrogen atoms were located in the difference 
Fourier-map, bond lengths and angles are chemically reasonable, and the final 
R-factors are satisfactory. Given these considerations, the structure is 
considered reliable and suitable for publication. The low data/parameter ratio 
reflects experimental limitations rather than deficiencies in the refinement.
;
_shelx_res_file                  
;
TITL mo_FroTo2_0m_a.res in Pn
    mo_FroTo2_0m.res
    created by SHELXL-2019/3 at 14:42:53 on 03-Apr-2025
CELL 0.71073 7.7034 7.8823 19.5828 90.000 92.096 90.000
ZERR 2.00 0.0003 0.0004 0.0010 0.000 0.002 0.000
LATT -1
SYMM x+1/2, -y, z+1/2
SFAC C H N O F SI
UNIT 30 14 2 10 48 2
LIST 4
TEMP -173.150
ACTA
L.S. 4
FMAP 2
PLAN -53 0 0.00
HTAB
BOND $H
CONF
WGHT    0.020400    0.904100
FVAR       0.65213
SI1   6    0.506679    0.312527    0.502422    11.00000    0.01283    0.01165 =
         0.01079   -0.00019    0.00026   -0.00124
F1    5    0.754489   -0.009401    0.374972    11.00000    0.01908    0.01916 =
         0.03080   -0.00634   -0.00593    0.00807
F2    5    0.499783   -0.084431    0.342199    11.00000    0.02387    0.01393 =
         0.03248   -0.00775   -0.00054   -0.00140
F3    5    0.649765    0.075980    0.277110    11.00000    0.03579    0.02776 =
         0.01626   -0.00534    0.00806    0.00679
F4    5    0.271979    0.368644    0.368519    11.00000    0.01287    0.01895 =
         0.02143   -0.00395   -0.00181    0.00471
F5    5    0.246667    0.104958    0.345093    11.00000    0.01496    0.01897 =
         0.02683   -0.00157   -0.00546   -0.00425
F6    5    0.360130    0.270915    0.272052    11.00000    0.02396    0.02811 =
         0.01313   -0.00060   -0.00527    0.00245
F7    5    0.876453    0.221793    0.447195    11.00000    0.01469    0.02357 =
         0.02066    0.00037   -0.00456    0.00369
F8    5    0.922495    0.270326    0.340027    11.00000    0.01445    0.03021 =
         0.02378   -0.00706    0.00633    0.00259
F9    5    0.937248    0.471731    0.414681    11.00000    0.01300    0.02413 =
         0.02805   -0.00419   -0.00047   -0.00656
F10   5    0.669322    0.427387    0.264085    11.00000    0.02943    0.02665 =
         0.01199    0.00018    0.00655    0.00329
F11   5    0.750590    0.628995    0.332296    11.00000    0.02385    0.01875 =
         0.02747    0.00561    0.00409   -0.00599
F12   5    0.481184    0.571562    0.319244    11.00000    0.01922    0.01783 =
         0.01921    0.00425    0.00078    0.00441
F13   5    0.939926    0.159960    0.608560    11.00000    0.01886    0.03718 =
         0.03022    0.00369   -0.00666    0.00083
F14   5    0.930735    0.384215    0.669409    11.00000    0.03474    0.03703 =
         0.02327    0.00593   -0.01053   -0.02117
F15   5    0.840648    0.148770    0.710450    11.00000    0.03365    0.03777 =
         0.02254    0.01534   -0.01256   -0.01145
F16   5    0.578323    0.374662    0.736312    11.00000    0.05604    0.02946 =
         0.01095   -0.00069    0.00148   -0.00731
F17   5    0.414737    0.456781    0.649983    11.00000    0.03627    0.02168 =
         0.01894   -0.00430    0.00276    0.00369
F18   5    0.666660    0.563731    0.665905    11.00000    0.05220    0.01748 =
         0.02351   -0.00254   -0.00335   -0.01434
F19   5    0.733134   -0.115070    0.633131    11.00000    0.02819    0.01989 =
         0.02716    0.00969   -0.00702    0.00151
F20   5    0.729802   -0.001456    0.532699    11.00000    0.02273    0.02165 =
         0.02029    0.00209    0.00226    0.00402
F21   5    0.520198   -0.158961    0.560924    11.00000    0.02879    0.01678 =
         0.03070   -0.00408   -0.00460   -0.00245
F22   5    0.328638   -0.079050    0.654491    11.00000    0.03777    0.02462 =
         0.02776    0.00355    0.00435   -0.01751
F23   5    0.306928    0.175920    0.689680    11.00000    0.03121    0.02724 =
         0.02335    0.00405    0.01185   -0.00135
F24   5    0.519055    0.019321    0.727297    11.00000    0.03542    0.03818 =
         0.01603    0.01114   -0.00344   -0.00544
O1    4    0.330365    0.442811    0.511778    11.00000    0.01742    0.01238 =
         0.01498    0.00077    0.00231    0.00233
O2    4    0.492940    0.161320    0.441541    11.00000    0.01438    0.01087 =
         0.01208   -0.00031    0.00010   -0.00047
O3    4    0.599162    0.446731    0.443096    11.00000    0.01467    0.01239 =
         0.01034   -0.00133    0.00198   -0.00125
O4    4    0.669875    0.352838    0.559785    11.00000    0.01945    0.01665 =
         0.01068    0.00396   -0.00078   -0.00514
O5    4    0.419847    0.169857    0.558953    11.00000    0.01493    0.01521 =
         0.01229    0.00190   -0.00095   -0.00076
N1    3    0.174910    0.683665    0.505333    11.00000    0.01587    0.01548 =
         0.01951   -0.00123    0.00309    0.00163
C1    1    0.301816    0.591507    0.485510    11.00000    0.01585    0.01729 =
         0.01569   -0.00025   -0.00012   -0.00057
AFIX  43
H1    2    0.375127    0.633039    0.451303    11.00000   -1.20000
AFIX   0
C2    1    0.143470    0.851842    0.475889    11.00000    0.02372    0.01926 =
         0.03789    0.00592    0.00542    0.00675
AFIX 137
H2A   2    0.154709    0.937760    0.511952    11.00000   -1.50000
H2B   2    0.026035    0.856145    0.454960    11.00000   -1.50000
H2C   2    0.228595    0.874334    0.441022    11.00000   -1.50000
AFIX   0
C3    1    0.058932    0.628696    0.558949    11.00000    0.02499    0.02516 =
         0.03065    0.00184    0.01557    0.00429
AFIX 137
H3A   2    0.061800    0.712293    0.596016    11.00000   -1.50000
H3B   2    0.097510    0.518342    0.576864    11.00000   -1.50000
H3C   2   -0.059905    0.618775    0.539745    11.00000   -1.50000
AFIX   0
C4    1    0.532214    0.204513    0.375027    11.00000    0.01224    0.01375 =
         0.01358    0.00043   -0.00159   -0.00063
C5    1    0.653455    0.370881    0.383453    11.00000    0.01157    0.01198 =
         0.01316   -0.00204   -0.00006    0.00153
C6    1    0.658240    0.278394    0.624598    11.00000    0.02221    0.01385 =
         0.01180    0.00212   -0.00008   -0.00417
C7    1    0.532504    0.117885    0.611548    11.00000    0.01989    0.01452 =
         0.01228    0.00378   -0.00169   -0.00253
C8    1    0.611305    0.045391    0.341701    11.00000    0.01763    0.01857 =
         0.01629   -0.00331   -0.00109    0.00383
C9    1    0.350493    0.238595    0.338537    11.00000    0.01461    0.01523 =
         0.01633   -0.00156   -0.00056   -0.00050
C10   1    0.850324    0.330936    0.395784    11.00000    0.01291    0.02004 =
         0.01751   -0.00297   -0.00039    0.00008
C11   1    0.638560    0.501414    0.323679    11.00000    0.01745    0.01891 =
         0.01386    0.00086    0.00183    0.00072
C12   1    0.844721    0.241676    0.653393    11.00000    0.02586    0.02451 =
         0.01979    0.00485   -0.00755   -0.00941
C13   1    0.576901    0.419808    0.670348    11.00000    0.03774    0.01723 =
         0.01172   -0.00160   -0.00157   -0.00631
C14   1    0.631807   -0.041169    0.584959    11.00000    0.02185    0.01384 =
         0.02005    0.00288   -0.00248    0.00066
C15   1    0.421392    0.059006    0.672304    11.00000    0.02821    0.01890 =
         0.01628    0.00403   -0.00026   -0.00501

REM <hkl>
REM mo_FroTo2_0m.hkl
REM </hkl>
HKLF 4 1 1 0 0 0 1 0 0 0 1


REM  mo_FroTo2_0m_a.res in Pn
REM wR2 = 0.0604, GooF = S = 1.156, Restrained GooF = 1.155 for all data
REM R1 = 0.0242 for 4442 Fo > 4sig(Fo) and 0.0259 for all 4552 data
REM 417 parameters refined using 2 restraints

END

WGHT      0.0199      0.9174

REM Instructions for potential hydrogen bonds
EQIV $1 x, y+1, z
HTAB C2 F5_$1
EQIV $2 x-1, y, z
HTAB C3 F14_$2

REM Highest difference peak  0.253,  deepest hole -0.273,  1-sigma level  0.054
Q1    1   0.5903  0.2003  0.6213  11.00000  0.05    0.25
Q2    1   0.2865  0.3057  0.4977  11.00000  0.05    0.25
Q3    1   0.6875  0.3179  0.4984  11.00000  0.05    0.23
Q4    1   1.0515  0.0991  0.3494  11.00000  0.05    0.23
Q5    1   0.6986  0.1797  0.4434  11.00000  0.05    0.21
Q6    1   0.4890  0.0849  0.6413  11.00000  0.05    0.20
Q7    1   0.4664  0.3793  0.3726  11.00000  0.05    0.20
Q8    1   0.5988  0.2879  0.3735  11.00000  0.05    0.20
Q9    1   0.4422  0.2333  0.3576  11.00000  0.05    0.20
Q10   1   0.6137  0.3423  0.6470  11.00000  0.05    0.20
Q11   1   0.6381  0.4302  0.3541  11.00000  0.05    0.19
Q12   1   0.2360  0.1843  0.5589  11.00000  0.05    0.19
Q13   1   1.1056  0.2676  0.3388  11.00000  0.05    0.18
Q14   1   0.5456  0.2588  0.2787  11.00000  0.05    0.18
Q15   1   0.6930  0.0280  0.7213  11.00000  0.05    0.18
Q16   1   0.3260  0.1266  0.6120  11.00000  0.05    0.18
Q17   1   0.1540 -0.0998  0.6550  11.00000  0.05    0.18
Q18   1   0.7233  0.5558  0.1495  11.00000  0.05    0.17
Q19   1   0.1250  0.5431  0.4263  11.00000  0.05    0.17
Q20   1   0.4372  0.0905  0.3373  11.00000  0.05    0.17
Q21   1   0.1047  0.0092  0.5575  11.00000  0.05    0.17
Q22   1   0.2686  0.5218  0.3222  11.00000  0.05    0.17
Q23   1   0.2515  0.2933  0.5924  11.00000  0.05    0.17
Q24   1   0.8709  0.3050  0.4952  11.00000  0.05    0.17
Q25   1   0.5899  0.0461  0.6073  11.00000  0.05    0.17
Q26   1   0.6650  0.6140  0.1741  11.00000  0.05    0.17
Q27   1   0.1385  0.4547  0.4185  11.00000  0.05    0.17
Q28   1   0.1668  0.1952  0.6164  11.00000  0.05    0.17
Q29   1   0.7536  0.3537  0.3881  11.00000  0.05    0.16
Q30   1   0.7306  0.2265  0.6362  11.00000  0.05    0.16
Q31   1   0.8957  0.0149  0.5357  11.00000  0.05    0.16
Q32   1   0.7488  0.2776  0.3322  11.00000  0.05    0.16
Q33   1  -0.1067  0.4785  0.3365  11.00000  0.05    0.16
Q34   1   0.3616  0.4418  0.1657  11.00000  0.05    0.16
Q35   1   0.7407  0.4006  0.7270  11.00000  0.05    0.16
Q36   1   0.9539 -0.0149  0.3808  11.00000  0.05    0.16
Q37   1   0.1391  0.1155  0.5920  11.00000  0.05    0.16
Q38   1  -0.0417  0.6159  0.3293  11.00000  0.05    0.16
Q39   1   0.8001  0.0179  0.2951  11.00000  0.05    0.16
Q40   1   1.0922 -0.0198  0.3737  11.00000  0.05    0.16
Q41   1   0.0969  0.5339  0.3161  11.00000  0.05    0.16
Q42   1   0.0425  0.7688  0.5735  11.00000  0.05    0.16
Q43   1   0.9884  0.3713  0.4826  11.00000  0.05    0.16
Q44   1   0.5288 -0.0885  0.6641  11.00000  0.05    0.15
Q45   1   0.0691  0.1930  0.4470  11.00000  0.05    0.15
Q46   1   0.8289  0.3062  0.5532  11.00000  0.05    0.15
Q47   1   0.8584  0.3955  0.5273  11.00000  0.05    0.15
Q48   1   0.4668  0.1310  0.2098  11.00000  0.05    0.15
Q49   1   0.1409  0.1324  0.5379  11.00000  0.05    0.15
Q50   1   0.8636 -0.0920  0.3462  11.00000  0.05    0.15
Q51   1   0.3384  0.1070  0.5476  11.00000  0.05    0.15
Q52   1   0.1699  0.6134  0.3124  11.00000  0.05    0.15
Q53   1   0.7586  0.4795  0.4340  11.00000  0.05    0.15
;
_shelx_res_checksum              85535
_shelx_hkl_file                  
;
  -1   0   0    0.50    0.50
  -1   0   0    0.20    0.30
  -1   0   0    0.20    0.40
  -1   0   0    0.50    0.30
  -1   0   0    0.20    0.40
   1   0   0    0.10    0.30
   1   0   0    0.10    0.50
   1   0   0    0.70    0.50
   1   0   0    0.30    0.40
   1   0   0   -0.10    0.30
  -2   0   0  215.18    5.10
  -2   0   0  238.18    9.00
  -2   0   0  221.08    8.40
  -2   0   0  215.08    7.40
  -2   0   0  233.88    7.30
  -2   0   0  209.48    6.90
  -2   0   0  225.18    8.60
  -2   0   0  219.28    8.10
  -2   0   0  229.88    5.20
   2   0   0  233.68    8.70
   2   0   0  219.88    5.30
   2   0   0  214.98    7.40
   2   0   0  224.78    7.10
   2   0   0  207.58    8.30
   2   0   0  224.78    8.20
   2   0   0  233.48    5.30
  -3   0   0   -0.60    0.80
  -3   0   0    0.30    0.60
  -3   0   0   -0.40    0.70
  -3   0   0    0.00    0.70
  -3   0   0    0.40    1.20
  -3   0   0    0.10    1.00
  -3   0   0    1.30    1.00
   3   0   0   -0.20    1.00
   3   0   0    0.90    1.10
   3   0   0   -1.00    0.40
   3   0   0   -0.20    0.90
   3   0   0    0.50    0.30
  -4   0   0  251.47   11.50
  -4   0   0  229.58    9.90
  -4   0   0  243.58    9.70
  -4   0   0  222.48   11.80
  -4   0   0  240.38   11.60
  -4   0   0  242.08   12.00
  -4   0   0  258.17    9.50
   4   0   0  240.88   11.70
   4   0   0  239.78   11.80
   4   0   0  250.27   11.40
   5   0   0  134.69    9.50
   5   0   0  136.39    9.60
   5   0   0  145.49    9.10
  -6   0   0  212.48    9.50
  -6   0   0  203.68   13.60
  -6   0   0  199.08   12.50
  -6   0   0  195.98   13.20
  -6   0   0  183.98   12.50
  -6   0   0  205.28   10.50
  -6   0   0  208.68   11.00
  -6   0   0  203.98    9.70
   6   0   0  192.68   12.50
  -7   0   0   -1.30    1.20
  -7   0   0    1.80    1.60
  -7   0   0   -2.80    1.90
  -7   0   0   -0.50    1.10
  -7   0   0    1.70    1.50
   7   0   0   -2.10    1.80
   7   0   0   -2.10    1.40
  -8   0   0  215.98   11.00
  -8   0   0  205.08   10.90
  -8   0   0  217.08   12.40
  -8   0   0  209.98   16.30
  -8   0   0  215.48   12.70
   8   0   0  208.48   14.40
   8   0   0  209.08   15.00
  -9   0   0   -1.50    1.60
  -9   0   0    0.50    1.60
  -9   0   0   -2.10    1.60
   9   0   0   -0.40    3.00
   9   0   0    1.80    2.80
   9  -1   0    6.30    4.20
   9  -1   0    1.60    3.30
  -9   1   0   -4.40    3.40
  -9   1   0   -2.80    1.70
  -9   1   0   -1.00    1.40
  -9   1   0   -3.80    1.50
  -9   1   0   -1.40    1.80
   8  -1   0  196.38   15.30
   8  -1   0  195.88   14.20
  -8   1   0  205.28   11.80
  -8   1   0  212.38   12.30
  -8   1   0  195.68   11.70
  -8   1   0  171.08   14.30
  -8   1   0  183.18   10.50
   7  -1   0  346.77   19.00
   7  -1   0  364.96   19.90
   7  -1   0  366.26   18.40
  -7   1   0  361.66   15.40
  -7   1   0  345.97   15.70
  -7   1   0  369.26   14.60
  -7   1   0  344.37   15.10
  -7   1   0  355.56   19.70
   6  -1   0  112.99   10.00
   6  -1   0  123.79    9.50
   6  -1   0  108.29   10.10
  -6   1   0  127.09    7.70
  -6   1   0  121.49    8.10
  -6   1   0   99.39    9.70
  -6   1   0  119.59    7.20
  -6   1   0  125.69   10.30
  -6   1   0  111.09    9.30
  -6   1   0  107.29    9.70
  -6   1   0  113.09    7.50
   5  -1   0  365.36   16.00
   5  -1   0  367.66   16.90
   5  -1   0  400.76   18.00
  -5   1   0  388.06   13.90
  -5   1   0  393.16   16.80
  -5   1   0  374.46   17.90
  -5   1   0  395.96   14.00
  -5   1   0  386.86   17.50
  -5   1   0  366.56   17.10
  -5   1   0  401.66   15.20
  -5   1   0  365.86   13.30
   4  -1   0 1172.38   34.20
   4  -1   0 1099.69   32.70
   4  -1   0 1089.09   31.80
  -4   1   0 1115.49   30.50
  -4   1   0 1136.59   32.20
  -4   1   0 1122.99   28.80
  -4   1   0 1139.19   29.20
  -4   1   0 1129.99   34.20
  -4   1   0 1141.89   29.00
  -4   1   0 1104.49   32.90
  -4   1   0 1147.29   33.30
   3  -1   0 3326.97   79.39
   3  -1   0 3370.66   71.09
   3  -1   0 3507.85   78.59
   3  -1   0 3312.17   78.49
  -3   1   0 3502.15   78.89
  -3   1   0 3497.85   75.09
  -3   1   0 3337.57   76.59
  -3   1   0 3334.67   78.49
  -3   1   0 3418.56   74.29
  -3   1   0 3437.06   80.09
  -3   1   0 3217.38   77.19
   2  -1   0  198.88    7.80
   2  -1   0  200.38    5.40
   2  -1   0  197.28    8.00
   2  -1   0  188.88    8.20
   2  -1   0  191.78    5.10
   2  -1   0  202.78    6.80
  -2   1   0  186.78    5.20
  -2   1   0  191.78    6.70
  -2   1   0  189.58    7.70
  -2   1   0  184.88    8.60
  -2   1   0  200.88    8.20
  -2   1   0  183.58    5.90
  -2   1   0  191.68    5.30
  -2   1   0  198.28    8.40
   1  -1   0 1837.92   40.20
   1  -1   0 1777.92   39.40
   1  -1   0 1648.73   38.40
   1  -1   0 1772.22   40.10
  -1   1   0 1703.53   40.00
  -1   1   0 1679.53   37.40
  -1   1   0 1654.23   37.60
   0  -1   0   49.50    2.30
   0  -1   0   49.80    2.10
   0  -1   0   49.90    2.40
   0  -1   0   48.50    2.20
   0  -1   0   49.40    2.90
   0   1   0   48.40    2.30
   0   1   0   51.79    2.30
   0   1   0   47.00    2.00
   0   1   0   49.10    2.90
   0   1   0   47.00    2.40
  -1  -1   0 1699.53   38.50
  -1  -1   0 1596.74   37.80
  -1  -1   0 1685.73   36.10
  -1  -1   0 1664.43   37.30
   1   1   0 1761.22   37.50
  -2  -1   0  209.68    6.50
  -2  -1   0  195.68    6.30
  -2  -1   0  207.48    7.20
  -2  -1   0  210.18    7.90
   2   1   0  194.38    7.80
   2   1   0  204.08    7.70
   2   1   0  206.18    7.00
   2   1   0  190.98    7.80
   2   1   0  213.18    6.50
   2   1   0  209.08    6.60
  -3  -1   0 3449.55   77.29
  -3  -1   0 3516.05   79.09
  -3  -1   0 3464.75   77.59
  -3  -1   0 3499.15   77.19
  -3  -1   0 3382.66   73.79
  -3  -1   0 3565.94   73.89
   3   1   0 3371.76   77.89
   3   1   0 3457.35   76.69
   3   1   0 3292.07   73.99
   3   1   0 3371.96   76.79
   3   1   0 3338.67   77.39
   3   1   0 3307.77   73.79
  -4  -1   0 1090.89   25.60
  -4  -1   0 1172.98   26.50
  -4  -1   0 1155.38   32.60
  -4  -1   0 1136.09   25.80
  -4  -1   0 1101.59   31.10
  -4  -1   0 1061.39   30.40
  -4  -1   0 1111.69   29.90
   4   1   0 1092.39   29.10
   4   1   0 1065.59   26.20
   4   1   0 1091.79   31.20
   4   1   0 1079.19   30.40
   4   1   0 1093.49   26.00
   4   1   0 1110.99   30.60
  -5  -1   0  419.66   15.40
  -5  -1   0  369.66   16.80
  -5  -1   0  408.76   12.20
  -5  -1   0  395.86   10.40
  -5  -1   0  389.16   10.50
  -5  -1   0  383.46   15.60
  -5  -1   0  374.66   16.20
  -5  -1   0  395.26   18.10
   5   1   0  381.96   11.10
   5   1   0  378.16   15.70
   5   1   0  392.56   16.40
   5   1   0  373.26   14.10
  -6  -1   0  110.79    9.20
  -6  -1   0  118.59    8.70
  -6  -1   0  123.69    8.40
  -6  -1   0  130.99   10.40
  -6  -1   0  108.99   10.20
  -6  -1   0  123.09    4.00
  -6  -1   0  118.99    6.30
  -6  -1   0  125.49    4.00
   6   1   0  124.29   10.30
   6   1   0  126.49    4.60
   6   1   0  126.29    7.80
   6   1   0  108.99    4.50
   6   1   0  115.89    9.10
  -7  -1   0  341.07   18.50
  -7  -1   0  358.86   12.80
  -7  -1   0  339.07   16.00
  -7  -1   0  353.96   13.70
  -7  -1   0  349.96   20.10
  -7  -1   0  363.46   17.00
   7   1   0  337.87   17.50
   7   1   0  348.57   20.80
  -8  -1   0  199.38   10.20
  -8  -1   0  190.08   12.70
  -8  -1   0  198.78    9.30
  -8  -1   0  167.78   11.40
  -8  -1   0  185.38   15.30
   8   1   0  201.88   14.00
  -9  -1   0   -1.80    1.70
  -9  -1   0    1.10    2.10
  -9  -1   0   -7.90    3.80
  -9  -1   0    0.20    2.20
  -9  -1   0   -0.80    2.30
   9   1   0   -0.90    2.50
   9  -2   0   30.50    8.10
   9  -2   0   21.40    5.90
   9  -2   0   12.10    5.70
  -9   2   0   20.10    6.70
  -9   2   0   28.40    4.80
  -9   2   0   26.20    6.00
  -9   2   0   11.80    5.70
  -9   2   0   24.90    5.40
   8  -2   0   10.30    4.10
   8  -2   0    6.50    3.80
   8  -2   0    4.90    3.30
  -8   2   0    8.90    2.30
  -8   2   0    5.50    3.40
  -8   2   0    7.30    3.10
  -8   2   0    2.80    2.50
  -8   2   0    6.00    2.10
   7  -2   0   25.70    5.30
   7  -2   0   31.70    6.20
   7  -2   0   33.40    7.50
  -7   2   0   39.30    6.50
  -7   2   0   21.10    3.90
  -7   2   0   38.90    5.70
  -7   2   0   22.80    5.00
  -7   2   0   32.70    4.10
   6  -2   0  518.85   22.90
   6  -2   0  524.65   21.90
   6  -2   0  502.75   23.70
  -6   2   0  533.25   18.60
  -6   2   0  516.05   17.00
  -6   2   0  536.35   23.60
  -6   2   0  542.75   20.90
  -6   2   0  526.85   18.70
  -6   2   0  510.35   23.50
   5  -2   0  372.36   18.40
   5  -2   0  370.06   17.40
   5  -2   0  364.86   16.40
  -5   2   0  387.86   16.20
  -5   2   0  366.46   14.00
  -5   2   0  407.66   14.50
  -5   2   0  383.36   18.10
  -5   2   0  383.86   12.80
  -5   2   0  371.96   17.60
   4  -2   0  223.38   11.50
   4  -2   0  203.48   11.60
   4  -2   0  228.68   11.30
   4  -2   0  226.48    6.60
  -4   2   0  227.38   12.90
  -4   2   0  204.38   11.60
  -4   2   0  213.48    6.30
  -4   2   0  227.88   11.10
  -4   2   0  222.08    6.50
  -4   2   0  209.48   10.90
  -4   2   0  210.18   12.00
  -4   2   0  221.78    7.90
  -4   2   0  225.78    9.60
   3  -2   0  638.74   16.20
   3  -2   0  652.83   21.80
   3  -2   0  637.54   18.30
   3  -2   0  636.74   20.40
   3  -2   0  594.44   15.60
   3  -2   0  642.04   22.30
  -3   2   0  663.43   16.30
  -3   2   0  620.14   18.30
  -3   2   0  641.24   22.30
  -3   2   0  646.74   16.00
  -3   2   0  643.94   15.80
  -3   2   0  620.94   20.00
   2  -2   0 2065.49   48.40
   2  -2   0 2023.20   49.90
   2  -2   0 1924.61   44.50
   2  -2   0 1947.41   46.10
   2  -2   0 1981.20   45.10
  -2   2   0 2046.20   45.30
  -2   2   0 2070.89   50.19
  -2   2   0 1955.70   46.20
  -2   2   0 2010.60   44.80
   1  -2   0  921.41   22.50
   1  -2   0  959.00   23.00
   1  -2   0  914.31   22.90
   1  -2   0  902.61   24.50
   1  -2   0  918.31   20.50
  -1   2   0  853.61   22.70
  -1   2   0  926.21   23.10
  -1   2   0  933.61   20.50
  -1   2   0  945.91   22.70
  -1   2   0  962.40   25.00
   0  -2   0  781.12   19.60
   0  -2   0  788.52   20.10
   0  -2   0  796.42   19.80
   0  -2   0  794.52   20.80
   0  -2   0  758.52   21.50
   0  -2   0  806.32   19.00
   0   2   0  772.92   20.10
   0   2   0  742.33   19.50
   0   2   0  773.32   19.80
   0   2   0  783.52   18.90
   0   2   0  758.42   21.50
  -1  -2   0  934.01   28.10
  -1  -2   0  918.01   22.80
  -1  -2   0  911.81   22.50
  -1  -2   0  869.31   23.30
  -1  -2   0  922.21   25.10
   1   2   0  931.21   23.00
   1   2   0  848.82   24.10
   1   2   0  909.71   22.80
   1   2   0  948.21   23.30
   1   2   0  894.51   23.00
  -2  -2   0 2117.19   44.50
  -2  -2   0 2005.90   46.80
  -2  -2   0 2035.90   46.50
  -2  -2   0 1958.80   48.70
  -2  -2   0 2005.30   48.20
  -2  -2   0 2011.10   46.70
   2   2   0 2001.00   48.30
   2   2   0 2049.49   46.60
   2   2   0 2048.40   47.10
   2   2   0 2040.10   48.70
  -3  -2   0  602.54   17.40
  -3  -2   0  645.34   20.50
  -3  -2   0  678.73   18.20
  -3  -2   0  635.74   17.70
  -3  -2   0  679.73   19.10
  -3  -2   0  668.13   20.50
   3   2   0  643.94   20.00
   3   2   0  622.74   18.10
   3   2   0  641.54   20.30
  -4  -2   0  222.48   11.10
  -4  -2   0  213.28    8.40
  -4  -2   0  221.88   11.80
  -4  -2   0  244.48   11.30
  -4  -2   0  225.78    8.40
  -4  -2   0  229.38   10.00
   4   2   0  230.38    9.00
   4   2   0  216.28    8.50
   4   2   0  216.18   10.90
   4   2   0  238.18   10.70
   4   2   0  227.38   11.20
  -5  -2   0  395.46   15.70
  -5  -2   0  379.46   16.20
  -5  -2   0  392.86   12.30
  -5  -2   0  403.36   16.20
  -5  -2   0  387.66   12.20
  -5  -2   0  393.46   17.70
   5   2   0  387.16   12.90
   5   2   0  377.96   15.10
   5   2   0  409.16   12.70
   5   2   0  385.86   16.60
   5   2   0  392.66   16.80
  -6  -2   0  535.45   20.70
  -6  -2   0  506.35   21.80
  -6  -2   0  540.85   23.30
  -6  -2   0  539.95   15.30
  -6  -2   0  532.55   15.20
  -6  -2   0  542.65   21.20
   6   2   0  542.35   16.30
   6   2   0  550.34   17.00
   6   2   0  527.05   19.40
  -7  -2   0   24.20    4.70
  -7  -2   0   30.50    6.60
  -7  -2   0   31.00    5.20
  -7  -2   0   32.90    2.60
  -7  -2   0   31.90    2.70
  -7  -2   0   20.60    4.10
   7   2   0   32.30    3.10
   7   2   0   32.70    6.30
   7   2   0   30.90    3.10
   7   2   0   25.00    4.40
  -8  -2   0    6.20    3.10
  -8  -2   0    9.80    4.50
  -8  -2   0    0.10    2.20
   8   2   0    5.60    1.00
   8   2   0    2.20    2.80
   8   2   0    7.20    1.40
  -9  -2   0   13.50    5.50
  -9  -2   0   28.00    5.70
  -9  -2   0   21.40    3.80
  -9  -2   0   17.40    4.90
   9   2   0   25.60    6.80
   8  -3   0  114.39   12.60
   8  -3   0   83.29   10.50
  -8   3   0   95.59    8.00
  -8   3   0   90.89    6.20
  -8   3   0   85.99    7.80
  -8   3   0   91.69    9.60
   7  -3   0  242.38   17.60
   7  -3   0  215.38   15.30
  -7   3   0  248.48   12.80
  -7   3   0  254.57   13.00
  -7   3   0  246.38   14.90
  -7   3   0  225.68    9.70
   6  -3   0   13.70    4.50
   6  -3   0   11.00    3.50
  -6   3   0   18.50    4.50
  -6   3   0    9.50    2.80
  -6   3   0   16.50    2.60
   5  -3   0  850.51   30.70
   5  -3   0  854.61   29.10
   5  -3   0  787.02   30.80
   5  -3   0  842.12   20.60
  -5   3   0  819.02   21.00
  -5   3   0  805.62   28.20
  -5   3   0  770.22   28.00
  -5   3   0  812.32   31.70
  -5   3   0  833.52   20.60
  -5   3   0  881.01   25.90
  -5   3   0  836.52   20.30
   4  -3   0  231.68   10.30
   4  -3   0  211.78    7.70
   4  -3   0  223.38   11.80
   4  -3   0  223.18   13.30
   4  -3   0  211.48   12.70
   4  -3   0  223.18    8.20
  -4   3   0  247.38   12.50
  -4   3   0  229.88   13.90
  -4   3   0  230.28    8.40
  -4   3   0  224.58   10.30
  -4   3   0  218.18   11.70
  -4   3   0  233.58    8.10
   3  -3   0 1128.49   30.70
   3  -3   0 1150.18   28.40
   3  -3   0 1206.48   35.70
   3  -3   0 1158.78   35.40
   3  -3   0 1168.28   33.20
   3  -3   0 1156.58   29.10
  -3   3   0 1135.69   32.70
  -3   3   0 1206.68   29.40
  -3   3   0 1114.09   30.80
  -3   3   0 1168.48   35.70
  -3   3   0 1187.78   28.90
   2  -3   0 1683.03   42.50
   2  -3   0 1747.63   41.50
   2  -3   0 1865.81   46.60
  -2   3   0 1784.92   43.10
  -2   3   0 1787.32   46.60
  -2   3   0 1794.92   42.30
  -2   3   0 1675.13   41.50
   1  -3   0   27.30    3.50
   1  -3   0   26.90    2.00
   1  -3   0   28.10    3.00
   1  -3   0   22.30    2.60
   1  -3   0   30.50    3.10
  -1   3   0   25.70    3.00
  -1   3   0   26.00    2.00
  -1   3   0   27.80    3.00
  -1   3   0   27.90    4.10
  -1   3   0   28.60    3.10
  -1   3   0   18.40    3.40
   0  -3   0    0.50    0.90
   0  -3   0    0.90    0.90
   0  -3   0    1.70    0.90
   0  -3   0    1.10    0.90
   0  -3   0    0.60    0.70
   0   3   0    0.50    1.10
   0   3   0    1.10    0.80
   0   3   0   -0.10    0.90
   0   3   0   -0.30    0.70
   0   3   0    0.30    0.70
  -1  -3   0   27.60    3.00
  -1  -3   0   16.10    3.00
  -1  -3   0   23.80    2.90
  -1  -3   0   16.00    2.50
  -1  -3   0   23.50    2.70
  -1  -3   0   22.50    1.80
   1   3   0   20.40    2.90
   1   3   0   19.40    4.50
   1   3   0   28.60    3.10
   1   3   0   17.60    3.20
   1   3   0   20.90    3.00
  -2  -3   0 1721.93   43.10
  -2  -3   0 1668.13   45.50
  -2  -3   0 1814.42   44.10
  -2  -3   0 1773.02   42.70
  -2  -3   0 1742.13   42.20
   2   3   0 1702.33   43.20
   2   3   0 1766.42   44.10
   2   3   0 1775.52   45.50
   2   3   0 1799.32   43.50
   2   3   0 1820.82   43.10
  -3  -3   0 1121.89   30.80
  -3  -3   0 1153.88   30.50
  -3  -3   0 1226.08   34.40
  -3  -3   0 1223.88   27.70
  -3  -3   0 1120.39   32.70
  -3  -3   0 1218.88   31.10
   3   3   0 1169.58   33.70
   3   3   0 1183.28   33.30
   3   3   0 1169.98   31.40
   3   3   0 1194.08   31.00
  -4  -3   0  225.48   10.10
  -4  -3   0  211.88    9.40
  -4  -3   0  220.58    8.70
  -4  -3   0  193.78    8.80
  -4  -3   0  225.38   11.70
  -4  -3   0  205.48   11.50
   4   3   0  223.48   11.50
   4   3   0  221.98    9.90
   4   3   0  217.08   11.50
   4   3   0  214.28   11.50
  -5  -3   0  827.52   25.40
  -5  -3   0  816.42   27.90
  -5  -3   0  854.91   28.20
  -5  -3   0  815.02   23.40
  -5  -3   0  824.92   23.40
  -5  -3   0  795.52   29.20
   5   3   0  780.32   27.50
   5   3   0  860.11   27.30
   5   3   0  799.82   24.10
   5   3   0  843.12   23.80
   5   3   0  800.22   27.80
  -6  -3   0   12.40    2.50
  -6  -3   0   15.30    2.60
  -6  -3   0    9.80    3.30
  -6  -3   0   10.00    3.40
  -6  -3   0   19.50    3.60
  -6  -3   0   13.80    3.30
   6   3   0   19.30    3.10
   6   3   0   17.50    2.70
   6   3   0   15.00    3.40
   6   3   0   12.30    3.40
  -7  -3   0  237.98   12.70
  -7  -3   0  228.68    9.60
  -7  -3   0  243.18   14.30
  -7  -3   0  242.78    9.70
  -7  -3   0  222.68   14.40
  -7  -3   0  221.78   13.50
   7   3   0  220.08   14.40
   7   3   0  242.38   10.30
   7   3   0  243.58   13.20
   7   3   0  235.78   10.50
  -8  -3   0   77.19    9.00
  -8  -3   0   89.49    5.20
  -8  -3   0   76.79   11.70
  -8  -3   0   92.99    8.10
  -8  -3   0   86.59    9.60
  -8  -3   0   99.79    5.40
   8   3   0   96.59    6.00
   8   3   0   83.69    8.60
   8   3   0   82.09    9.30
   8   3   0   84.39    5.90
   8  -4   0   17.80    5.70
   8  -4   0   15.60    6.00
  -8   4   0   25.30    6.40
  -8   4   0   22.40    2.70
  -8   4   0   23.60    4.70
  -8   4   0   17.70    4.60
   7  -4   0  219.88   17.00
   7  -4   0  173.78   14.70
  -7   4   0  209.18   12.10
  -7   4   0  208.28   14.50
  -7   4   0  190.48    9.10
  -7   4   0  216.68   12.60
   6  -4   0   54.79    3.60
   6  -4   0   36.60    7.60
   6  -4   0   42.90    7.70
   6  -4   0   32.20    6.10
   6  -4   0   44.60    3.10
  -6   4   0   53.39    5.80
  -6   4   0   46.00    3.20
  -6   4   0   48.30    6.70
  -6   4   0   50.29    3.40
   5  -4   0  308.67   11.00
   5  -4   0  286.97   17.00
   5  -4   0  288.47   10.10
   5  -4   0  276.87   13.20
   5  -4   0  302.67   15.70
   5  -4   0  313.07   18.10
  -5   4   0  275.37   11.70
  -5   4   0  309.97   11.00
  -5   4   0  280.97   16.60
  -5   4   0  303.07   14.00
   4  -4   0  431.76   14.10
   4  -4   0  408.86   13.30
   4  -4   0  420.06   20.00
   4  -4   0  413.46   15.80
   4  -4   0  403.96   17.60
   4  -4   0  402.96   19.70
  -4   4   0  398.86   18.20
  -4   4   0  402.46   13.90
  -4   4   0  392.76   17.40
  -4   4   0  392.86   13.40
  -4   4   0  400.66   16.10
  -4   4   0  363.16   19.50
   3  -4   0   88.29    6.30
   3  -4   0  108.19    8.80
   3  -4   0  109.09    7.70
   3  -4   0   93.19    8.60
   3  -4   0  106.19    6.00
   3  -4   0   91.99    7.70
  -3   4   0  105.79    6.20
  -3   4   0   95.29    6.20
  -3   4   0   99.89    8.60
  -3   4   0  102.19    7.00
  -3   4   0   93.89    7.30
   2  -4   0  302.57   12.10
   2  -4   0  290.17   11.20
   2  -4   0  301.67   11.90
   2  -4   0  302.47   14.20
  -2   4   0  282.27   11.80
  -2   4   0  302.17   12.40
  -2   4   0  297.37   14.60
  -2   4   0  291.07    8.10
  -2   4   0  303.17   11.70
  -2   4   0  297.57   14.40
   1  -4   0  235.78   10.90
   1  -4   0  203.28    9.20
   1  -4   0  206.48    9.80
   1  -4   0  222.58    7.60
   1  -4   0  213.48    9.60
  -1   4   0  220.48   12.20
  -1   4   0  194.18    9.30
  -1   4   0  215.98    7.60
  -1   4   0  212.78    9.80
  -1   4   0  207.08    9.90
   0  -4   0 1259.57   32.50
   0  -4   0 1273.67   31.60
   0  -4   0 1287.67   33.20
   0  -4   0 1257.97   34.00
   0  -4   0 1244.08   33.20
   0   4   0 1254.37   33.50
   0   4   0 1292.77   34.40
   0   4   0 1261.87   36.80
   0   4   0 1251.37   33.60
  -1  -4   0  227.68    9.90
  -1  -4   0  217.98   12.20
  -1  -4   0  217.88    9.90
  -1  -4   0  224.68   10.50
  -1  -4   0  210.28    9.40
  -1  -4   0  212.68    7.70
   1   4   0  203.48   10.20
   1   4   0  231.68   10.00
   1   4   0  209.38   10.00
   1   4   0  220.28   11.80
   1   4   0  214.18   10.00
  -2  -4   0  297.87   12.70
  -2  -4   0  301.07   11.80
  -2  -4   0  300.97   12.30
  -2  -4   0  304.67   12.70
  -2  -4   0  312.27   15.00
   2   4   0  299.77   12.90
   2   4   0  287.87   12.70
   2   4   0  282.17   12.70
   2   4   0  299.17   12.70
   2   4   0  311.67   14.60
  -3  -4   0  115.39    8.80
  -3  -4   0  110.39    6.70
  -3  -4   0  103.89    7.70
  -3  -4   0  101.79    6.80
  -3  -4   0  107.59    7.20
   3   4   0  105.59    6.70
   3   4   0  106.59    8.30
   3   4   0  103.09    7.30
   3   4   0  101.19    4.50
   3   4   0  106.19    7.80
  -4  -4   0  393.26   15.60
  -4  -4   0  415.56   15.50
  -4  -4   0  418.16   19.10
  -4  -4   0  431.86   15.80
  -4  -4   0  419.46   17.80
   4   4   0  422.46   18.30
   4   4   0  437.66   16.10
   4   4   0  432.16   16.60
   4   4   0  409.76   17.80
  -5  -4   0  325.07   13.40
  -5  -4   0  317.67   11.20
  -5  -4   0  296.07   12.60
  -5  -4   0  321.47   16.00
  -5  -4   0  290.97   13.00
  -5  -4   0  300.87   16.30
   5   4   0  265.37   14.60
   5   4   0  271.77   14.80
   5   4   0  272.57   15.50
   5   4   0  310.27   14.10
  -6  -4   0   50.39    4.80
  -6  -4   0   50.29    5.10
  -6  -4   0   38.80    6.60
  -6  -4   0   45.20    4.80
  -6  -4   0   60.89    7.70
   6   4   0   42.70    4.90
   6   4   0   38.20    6.20
   6   4   0   46.00    5.50
   6   4   0   41.80    4.90
  -7  -4   0  208.38   14.30
  -7  -4   0  200.68   10.20
  -7  -4   0  222.48   11.60
  -7  -4   0  222.08   11.80
  -7  -4   0  207.58   14.20
   7   4   0  210.78   10.90
   7   4   0  237.28   13.70
   7   4   0  209.68   14.30
   7   4   0  212.08   11.40
  -8  -4   0   24.10    3.50
  -8  -4   0   22.60    6.30
  -8  -4   0   19.40    3.80
  -8  -4   0   25.00    4.40
  -8  -4   0   20.70    5.40
   8   4   0   21.50    5.20
   8   4   0   17.60    3.80
   8   4   0   22.60    5.70
   8   4   0   18.90    4.80
   8  -5   0   17.80    6.20
  -8   5   0   24.30    6.10
  -8   5   0   21.90    5.30
  -8   5   0   14.70    4.20
   7  -5   0   43.70    8.20
   7  -5   0   56.69    3.80
   7  -5   0   59.59    9.40
   7  -5   0   54.49    3.80
   7  -5   0   38.20    7.90
  -7   5   0   52.59    3.30
  -7   5   0   50.09    3.60
  -7   5   0   48.90    7.00
  -7   5   0   46.50    8.60
   6  -5   0  132.29    9.70
   6  -5   0  145.19    7.40
   6  -5   0  142.09   12.80
   6  -5   0  133.19    6.70
   6  -5   0  129.59   12.60
   6  -5   0  150.48   12.00
  -6   5   0  147.99    7.60
  -6   5   0  134.59    7.00
  -6   5   0  134.59   11.50
  -6   5   0  150.48   10.60
   5  -5   0  410.36   22.00
   5  -5   0  416.26   17.30
   5  -5   0  399.76   21.70
   5  -5   0  409.26   19.30
   5  -5   0  392.56   14.40
   5  -5   0  404.16   14.00
  -5   5   0  357.06   19.20
  -5   5   0  400.26   14.40
  -5   5   0  396.86   17.60
   4  -5   0   92.69    6.70
   4  -5   0   97.19   10.30
   4  -5   0  105.59    7.80
   4  -5   0   95.39    9.50
   4  -5   0  104.79    8.80
  -4   5   0   92.99    7.60
  -4   5   0  101.59    9.30
  -4   5   0   95.99    6.60
  -4   5   0   98.09    6.80
  -4   5   0   98.69   12.20
   3  -5   0   98.59    9.00
   3  -5   0   97.49    6.90
   3  -5   0  101.99    7.30
   3  -5   0   99.69    6.60
  -3   5   0   90.29   10.80
  -3   5   0  103.79    8.30
  -3   5   0  106.89    7.90
  -3   5   0   97.39    6.90
  -3   5   0   99.39    8.80
  -3   5   0   90.09    6.90
  -3   5   0  105.89    9.00
   2  -5   0   37.50    4.50
   2  -5   0   39.50    4.30
   2  -5   0   39.70    5.20
   2  -5   0   45.50    2.80
  -2   5   0   28.80    5.10
  -2   5   0   45.80    2.80
  -2   5   0   41.60    4.80
  -2   5   0   42.30    4.80
  -2   5   0   45.30    4.70
   1  -5   0   31.10    4.90
   1  -5   0   29.60    3.70
   1  -5   0   27.70    4.40
   1  -5   0   31.40    2.90
   1  -5   0   32.10    3.80
  -1   5   0   27.50    4.30
  -1   5   0   31.10    2.90
  -1   5   0   30.40    4.60
   0  -5   0  155.98    9.30
   0  -5   0  159.38    8.70
   0  -5   0  141.39    8.50
   0  -5   0  159.58    7.80
   0  -5   0  153.48    8.20
   0   5   0  169.48    8.20
   0   5   0  168.28    9.70
   0   5   0  160.58    9.20
   0   5   0  157.08    9.00
   0   5   0  165.58   11.20
  -1  -5   0   28.10    4.50
  -1  -5   0   23.00    3.60
  -1  -5   0   29.60    5.30
  -1  -5   0   32.50    3.00
  -1  -5   0   26.60    4.10
  -1  -5   0   29.30    3.70
   1   5   0   25.60    4.10
   1   5   0   26.40    4.40
   1   5   0   26.50    4.30
   1   5   0   33.10    4.10
  -2  -5   0   48.70    4.70
  -2  -5   0   41.60    4.90
  -2  -5   0   40.70    5.00
  -2  -5   0   37.70    4.60
   2   5   0   45.20    5.20
   2   5   0   56.39    6.60
   2   5   0   49.99    5.20
   2   5   0   54.49    5.50
   2   5   0   43.70    4.10
   2   5   0   41.60    5.20
  -3  -5   0   99.69    7.30
  -3  -5   0  101.99    9.50
  -3  -5   0  103.89    7.90
  -3  -5   0  107.29    8.30
  -3  -5   0  103.19    7.10
   3   5   0   99.39    7.40
   3   5   0  103.09    5.40
   3   5   0   99.29    8.90
   3   5   0   94.79    7.60
   3   5   0   88.99    7.60
   3   5   0  108.59    8.10
  -4  -5   0  101.49    8.70
  -4  -5   0  102.09    7.60
  -4  -5   0  103.69    7.80
  -4  -5   0  103.49    9.80
  -4  -5   0  100.09    7.10
   4   5   0  111.99    8.80
   4   5   0  107.09    9.80
   4   5   0   98.29    9.10
   4   5   0   92.59    7.50
  -5  -5   0  401.56   17.00
  -5  -5   0  413.86   19.70
  -5  -5   0  403.36   16.50
  -5  -5   0  404.66   16.30
  -5  -5   0  418.66   21.00
   5   5   0  407.56   17.70
   5   5   0  393.56   16.80
   5   5   0  410.06   19.60
   5   5   0  376.36   19.50
  -6  -5   0  134.79    9.00
  -6  -5   0  143.29   11.40
  -6  -5   0  145.99    9.30
  -6  -5   0  142.69    9.20
  -6  -5   0  148.09   12.50
   6   5   0  139.89   11.50
   6   5   0  147.69   11.70
   6   5   0  125.89    9.30
  -7  -5   0   57.69    5.40
  -7  -5   0   49.80    5.60
  -7  -5   0   33.70    5.90
  -7  -5   0   52.09    8.70
  -7  -5   0   46.90    5.20
   7   5   0   51.79    8.60
   7   5   0   68.19    8.30
   7   5   0   48.70    6.70
   7   5   0   58.19    5.90
  -8  -5   0   25.20    4.20
  -8  -5   0   20.10    5.30
  -8  -5   0   27.70    4.80
  -8  -5   0   19.70    4.30
  -8  -5   0   26.40    5.90
   8   5   0   25.10    6.70
   8   5   0   21.80    4.90
   8   5   0   18.40    4.80
   7  -6   0   80.29    6.60
   7  -6   0   66.19   10.00
   7  -6   0  109.09   12.70
   7  -6   0   97.39   12.50
   7  -6   0   86.59    5.90
  -7   6   0   77.79   10.20
  -7   6   0   77.69   11.00
  -7   6   0   87.49    6.20
  -7   6   0   88.49    5.80
   6  -6   0    4.30    2.80
   6  -6   0    6.80    2.80
   6  -6   0    2.10    3.10
   6  -6   0    5.40    2.00
   6  -6   0    7.80    2.30
   6  -6   0    3.40    2.20
  -6   6   0    9.20    3.30
  -6   6   0    6.50    2.00
  -6   6   0    2.00    1.70
  -6   6   0    2.10    2.20
  -6   6   0    3.20    2.00
   5  -6   0   24.40    5.70
   5  -6   0   32.70    3.70
   5  -6   0   31.20    6.10
   5  -6   0   35.60    5.80
   5  -6   0   22.70    3.90
   5  -6   0   25.70    6.30
  -5   6   0   34.90    7.40
  -5   6   0   26.40    4.50
  -5   6   0   19.40    4.10
  -5   6   0   35.10    4.00
  -5   6   0   24.60    5.70
   4  -6   0  298.77   19.40
   4  -6   0  316.37   18.30
   4  -6   0  282.47   12.80
   4  -6   0  300.77   14.70
   4  -6   0  281.37   16.30
  -4   6   0  291.77   15.30
  -4   6   0  289.07   17.20
  -4   6   0  292.87   13.80
  -4   6   0  307.07   13.50
  -4   6   0  320.67   26.70
   3  -6   0   27.40    4.20
   3  -6   0   30.40    6.40
   3  -6   0   25.30    4.50
   3  -6   0   34.60    5.40
  -3   6   0   25.80    4.50
  -3   6   0   30.80    5.90
  -3   6   0   29.60    6.00
  -3   6   0   28.50    4.90
  -3   6   0   22.70    4.10
   2  -6   0   47.00    7.30
   2  -6   0   52.39    6.50
   2  -6   0   54.19    5.20
   2  -6   0   48.20    5.50
  -2   6   0   44.30    5.60
  -2   6   0   53.09    9.40
  -2   6   0   48.70    8.20
   1  -6   0    7.10    2.40
   1  -6   0   10.60    2.80
   1  -6   0   16.50    3.50
   1  -6   0   13.60    3.20
   1  -6   0   13.10    2.40
  -1   6   0    8.70    2.00
  -1   6   0    9.70    3.20
  -1   6   0   13.80    3.30
  -1   6   0   15.30    4.50
  -1   6   0    7.80    2.40
  -1   6   0    3.90    2.30
   0  -6   0    7.40    2.50
   0  -6   0    5.60    2.20
   0  -6   0    5.70    2.50
   0  -6   0    9.60    2.80
   0  -6   0    9.30    2.30
   0   6   0    5.20    2.40
   0   6   0    4.60    2.10
   0   6   0    7.00    2.20
   0   6   0    6.30    2.70
   0   6   0    4.30    2.00
   0   6   0   10.40    3.30
  -1  -6   0   21.60    4.10
  -1  -6   0   15.80    2.70
  -1  -6   0    8.10    3.30
  -1  -6   0   11.70    2.80
  -1  -6   0   12.50    2.90
   1   6   0   10.70    2.60
   1   6   0    8.40    2.50
   1   6   0   14.70    3.80
   1   6   0   10.10    3.60
   1   6   0   10.10    2.80
   1   6   0    7.60    3.00
  -2  -6   0   65.59    8.20
  -2  -6   0   58.29    6.30
  -2  -6   0   61.49    6.50
  -2  -6   0   64.79    6.50
  -2  -6   0   50.19    5.40
   2   6   0   59.49    6.40
   2   6   0   60.69    7.50
   2   6   0   49.80    6.00
   2   6   0   67.09    7.20
   2   6   0   56.39    5.30
   2   6   0   60.99    6.50
  -3  -6   0   24.60    4.30
  -3  -6   0   26.10    4.00
  -3  -6   0   27.70    6.30
  -3  -6   0   26.80    4.90
  -3  -6   0   26.30    4.60
   3   6   0   29.10    4.90
   3   6   0   31.30    5.50
   3   6   0   22.50    4.40
   3   6   0   32.10    5.30
   3   6   0   33.90    3.80
   3   6   0   24.90    5.50
  -4  -6   0  281.07   15.70
  -4  -6   0  297.07   13.70
  -4  -6   0  327.17   15.00
  -4  -6   0  307.27   18.50
  -4  -6   0  283.77   14.70
   4   6   0  281.47   15.00
   4   6   0  281.57   14.70
   4   6   0  273.67   16.70
   4   6   0  297.77    9.60
   4   6   0  267.57   10.20
   4   6   0  294.07   16.00
  -5  -6   0   24.00    4.90
  -5  -6   0   24.70    6.10
  -5  -6   0   26.00    4.50
  -5  -6   0   27.50    5.00
  -5  -6   0   22.50    4.40
   5   6   0   22.20    5.00
   5   6   0   21.90    5.50
   5   6   0   16.50    4.90
  -6  -6   0    2.30    2.40
  -6  -6   0    7.30    2.00
  -6  -6   0    5.00    2.70
  -6  -6   0    7.20    2.40
  -6  -6   0    6.00    2.60
   6   6   0    2.70    2.70
   6   6   0    4.50    2.70
   6   6   0   -2.10    2.80
   6   6   0   -0.40    2.80
  -7  -6   0   91.89    8.20
  -7  -6   0   89.59   10.00
  -7  -6   0   94.79   11.20
  -7  -6   0   74.69    7.40
  -7  -6   0   97.29    8.30
   7   6   0   89.79    9.90
   7   6   0   71.79    8.90
   7   6   0   89.99   10.30
   6  -7   0   13.60    4.90
   6  -7   0   15.60    4.20
   6  -7   0   13.80    4.70
   6  -7   0    9.40    3.10
   6  -7   0   21.70    6.50
  -6   7   0   14.30    4.10
  -6   7   0   18.20    5.40
  -6   7   0   13.70    3.00
  -6   7   0    9.50    4.30
  -6   7   0   16.10    3.50
   5  -7   0   24.50    6.50
   5  -7   0   28.00    4.70
   5  -7   0   29.60    7.50
   5  -7   0   37.10    7.30
   5  -7   0   32.20    5.20
   5  -7   0   24.60    4.40
  -5   7   0   23.10    4.40
  -5   7   0   30.20    6.90
  -5   7   0   28.40    6.70
  -5   7   0   16.20    3.80
   4  -7   0   56.79    9.30
   4  -7   0   78.09    7.20
   4  -7   0   61.29    6.60
   4  -7   0   62.39    8.70
   4  -7   0   74.79    9.00
   4  -7   0   70.69    7.40
  -4   7   0   65.29    9.90
  -4   7   0   66.89    7.10
  -4   7   0   59.39    6.50
  -4   7   0   64.79    7.60
  -4   7   0   73.49    8.80
   3  -7   0  138.49    9.50
   3  -7   0  146.89   12.20
   3  -7   0  132.69    9.90
   3  -7   0  133.39    9.80
  -3   7   0  124.39   10.00
  -3   7   0  136.59    9.70
  -3   7   0  137.59   10.40
  -3   7   0  128.89   11.40
  -3   7   0  129.39   12.10
   2  -7   0   23.20    2.60
   2  -7   0   25.00    5.00
   2  -7   0   25.70    5.00
   2  -7   0   25.50    4.30
  -2   7   0   16.60    4.10
  -2   7   0   15.80    3.90
  -2   7   0   28.00    5.80
  -2   7   0   18.80    4.30
  -2   7   0   27.80    5.60
   1  -7   0  188.98   11.70
   1  -7   0  198.68    9.00
   1  -7   0  189.58   11.90
   1  -7   0  184.18   11.40
   1  -7   0  200.38   11.90
  -1   7   0  189.88   12.40
  -1   7   0  203.68   12.10
  -1   7   0  188.78   12.10
  -1   7   0  187.48    9.00
  -1   7   0  191.28   12.80
  -1   7   0  186.68   14.60
   0  -7   0  183.98   11.60
   0  -7   0  192.28   10.00
   0  -7   0  194.78   10.50
   0  -7   0  182.88   11.90
   0  -7   0  177.18   10.90
   0   7   0  181.88    9.80
   0   7   0  173.48   11.50
   0   7   0  175.68   11.90
   0   7   0  174.78   13.80
   0   7   0  187.08   12.20
   0   7   0  189.08   12.10
  -1  -7   0  210.48    9.20
  -1  -7   0  189.08   11.70
  -1  -7   0  202.08   11.10
  -1  -7   0  209.18   12.90
  -1  -7   0  201.18   11.50
   1   7   0  200.78   12.50
   1   7   0  213.28   15.30
   1   7   0  198.28   11.20
   1   7   0  201.98   11.90
   1   7   0  181.48   12.30
   1   7   0  194.08   12.40
  -2  -7   0   18.20    4.20
  -2  -7   0   23.30    4.60
  -2  -7   0   25.00    4.70
   2   7   0   20.20    4.30
   2   7   0   29.90    5.30
   2   7   0   17.90    4.20
   2   7   0   15.20    3.80
   2   7   0   25.50    4.60
   2   7   0   25.20    4.80
  -3  -7   0  144.99   10.90
  -3  -7   0  153.18   11.00
  -3  -7   0  131.79   13.10
  -3  -7   0  138.69    9.30
  -3  -7   0  129.79    9.60
   3   7   0  141.19   10.80
   3   7   0  116.99   10.00
   3   7   0  131.69   10.70
   3   7   0  134.69    8.10
   3   7   0  130.79   12.10
   3   7   0  133.49   11.30
  -4  -7   0   66.59    7.70
  -4  -7   0   64.89    9.00
  -4  -7   0   63.09    6.90
  -4  -7   0   72.59    6.90
  -4  -7   0   72.79   11.00
   4   7   0   61.89    7.80
   4   7   0   67.99    7.20
   4   7   0   76.49    9.70
   4   7   0   67.49    4.90
   4   7   0   68.29    7.40
   4   7   0   72.09    8.50
  -5  -7   0   24.60    5.20
  -5  -7   0   28.30    5.60
  -5  -7   0   22.90    4.60
  -5  -7   0   28.40    7.60
  -5  -7   0   30.10    5.40
   5   7   0   36.50    6.60
   5   7   0   18.60    4.90
   5   7   0   29.90    6.20
  -6  -7   0   13.40    6.40
  -6  -7   0    6.90    3.30
  -6  -7   0    8.40    3.60
  -6  -7   0    9.60    3.60
  -6  -7   0   10.80    3.90
   6   7   0   16.30    5.00
   6   7   0    8.50    4.30
   6   7   0    9.70    4.50
   5  -8   0   13.80    4.60
   5  -8   0   15.50    5.90
   5  -8   0   13.80    4.20
   5  -8   0   18.90    4.90
   5  -8   0   13.90    5.00
   5  -8   0   13.70    3.60
  -5   8   0   10.40    3.90
  -5   8   0    3.20    4.50
  -5   8   0   20.40    5.70
  -5   8   0   13.40    3.80
  -5   8   0   19.20    4.90
   4  -8   0    5.60    4.40
   4  -8   0    9.50    4.20
   4  -8   0    7.30    3.20
   4  -8   0   18.70    4.80
   4  -8   0    2.00    2.70
   4  -8   0    8.10    3.60
  -4   8   0   10.40    3.00
  -4   8   0    9.80    3.10
  -4   8   0   -0.30    3.80
  -4   8   0    6.30    3.30
  -4   8   0   17.70    4.80
   3  -8   0   13.50    4.80
   3  -8   0   17.90    4.70
   3  -8   0   32.20    5.90
   3  -8   0   23.70    5.40
  -3   8   0   18.70    4.20
  -3   8   0    9.30    3.80
  -3   8   0   19.90    4.90
  -3   8   0   15.80    5.20
  -3   8   0   20.00    5.40
   2  -8   0  271.87   14.90
   2  -8   0  268.97   10.10
   2  -8   0  269.87   15.00
   2  -8   0  242.78   15.00
   2  -8   0  270.87   16.20
  -2   8   0  276.27   17.30
  -2   8   0  251.37   18.10
  -2   8   0  249.08   15.80
  -2   8   0  263.47   15.10
  -2   8   0  257.37   15.90
   1  -8   0    8.90    3.20
   1  -8   0    8.90    3.30
   1  -8   0    1.90    2.00
   1  -8   0    6.50    2.00
   1  -8   0    4.70    3.00
  -1   8   0    5.10    2.80
  -1   8   0    2.20    3.50
  -1   8   0    0.90    2.90
  -1   8   0    2.90    2.30
  -1   8   0    3.10    2.60
   0  -8   0   14.70    4.70
   0  -8   0   29.10    4.60
   0  -8   0   21.50    4.70
   0  -8   0   13.10    3.50
   0  -8   0   26.10    4.60
   0   8   0   24.00    5.40
   0   8   0   19.10    5.00
   0   8   0   14.90    4.70
   0   8   0   20.10    4.70
   0   8   0   16.40    4.10
  -1  -8   0    4.40    2.90
  -1  -8   0    4.30    3.10
  -1  -8   0    0.90    1.80
  -1  -8   0    2.40    2.00
  -1  -8   0    7.30    3.90
   1   8   0    4.50    2.70
   1   8   0    8.20    3.70
   1   8   0   10.90    5.10
   1   8   0    1.70    2.30
   1   8   0    2.70    2.10
  -2  -8   0  262.77   15.00
  -2  -8   0  277.27   14.70
  -2  -8   0  259.17   14.70
  -2  -8   0  276.87   16.50
   2   8   0  292.37   17.10
   2   8   0  274.97   19.10
   2   8   0  260.57   14.00
   2   8   0  266.97   15.90
   2   8   0  258.47   16.60
  -3  -8   0   29.50    6.20
  -3  -8   0   28.50    5.10
  -3  -8   0   22.90    4.10
  -3  -8   0   35.10    6.20
   3   8   0   29.50    4.90
   3   8   0   25.40    6.90
   3   8   0   23.00    5.70
   3   8   0   24.00    5.90
   3   8   0   17.50    4.90
  -4  -8   0    2.70    3.30
  -4  -8   0   23.30    5.60
  -4  -8   0    9.90    3.50
  -4  -8   0    3.90    2.70
   4   8   0   14.20    5.50
   4   8   0   18.20    4.70
   4   8   0    8.80    3.20
   4   8   0   10.10    3.00
   4   8   0    8.80    3.80
  -5  -8   0   22.60    5.00
  -5  -8   0   11.40    5.80
  -5  -8   0   26.20    5.30
  -5  -8   0   21.30    4.40
   5   8   0   27.40    6.40
   5   8   0   14.50    4.30
   5   8   0   17.20    6.70
   3  -9   0   46.50    7.40
   3  -9   0   51.69    9.10
   3  -9   0   41.50    7.30
  -3   9   0   58.19    9.00
  -3   9   0   44.50    9.70
  -3   9   0   36.70    6.50
  -3   9   0   55.39    9.50
  -3   9   0   54.39    8.30
   2  -9   0   42.60    6.90
   2  -9   0   28.10    5.80
   2  -9   0   29.00    5.70
  -2   9   0   48.50    7.80
  -2   9   0   43.50    8.10
  -2   9   0   38.60    9.10
  -2   9   0   31.50    6.10
   1  -9   0   17.90    5.30
   1  -9   0   22.50    5.50
   1  -9   0   21.90    5.10
   1  -9   0   19.90    5.20
   1  -9   0   20.20    3.80
  -1   9   0   15.60    5.40
  -1   9   0   17.10    4.10
  -1   9   0   21.50    6.60
  -1   9   0   31.00    6.90
  -1   9   0   15.80    5.50
   0  -9   0    6.70    3.20
   0  -9   0    0.40    3.00
   0  -9   0    1.50    2.40
   0  -9   0    1.20    2.60
   0  -9   0   -0.60    2.80
   0   9   0   11.40    4.40
   0   9   0    3.20    3.30
   0   9   0    4.60    3.40
   0   9   0    1.00    4.30
  -1  -9   0   20.60    4.70
  -1  -9   0   21.50    4.60
  -1  -9   0   30.10    5.30
  -1  -9   0   21.00    5.30
   1   9   0   21.90    5.30
   1   9   0   33.70    7.00
   1   9   0   24.70    5.40
   1   9   0   21.70    4.90
   1   9   0   32.60    5.80
  -2  -9   0   42.90    6.70
  -2  -9   0   50.99    8.20
  -2  -9   0   31.90    7.00
  -2  -9   0   44.70    7.00
   2   9   0   63.19    8.70
   2   9   0   28.80    6.40
   2   9   0   34.80    7.30
   2   9   0   47.80    6.70
   2   9   0   43.00    7.00
  -3  -9   0   51.99    7.90
  -3  -9   0   36.90    6.70
  -3  -9   0   37.10    6.90
  -3  -9   0   40.20    6.60
   3   9   0   48.50    8.70
   3   9   0   39.60    7.60
   3   9   0   30.50    6.50
   3   9   0   38.80    6.60
   3   9  -1    0.80    3.10
   3   9  -1    3.40    2.80
   3   9  -1    4.90    5.30
   3   9  -1    2.40    4.70
   3   9  -1    6.20    2.70
  -3  -9   1   -4.40    2.80
  -3  -9   1   11.20    4.20
  -3  -9   1    5.30    2.90
  -3  -9   1    1.30    3.00
   2   9  -1    0.30    4.20
   2   9  -1   -3.70    2.60
   2   9  -1   -1.80    2.70
   2   9  -1   -0.40    2.20
   2   9  -1    0.60    3.00
  -2  -9   1   -0.30    3.80
  -2  -9   1    4.50    3.60
  -2  -9   1   -1.90    2.50
  -2  -9   1   -0.40    2.40
   1   9  -1   20.40    5.50
   1   9  -1   22.60    5.20
   1   9  -1   26.40    6.30
   1   9  -1    9.70    4.90
   1   9  -1   12.20    4.40
  -1  -9   1   17.70    4.90
  -1  -9   1   16.00    4.30
  -1  -9   1   15.70    3.80
  -1  -9   1   30.70    5.20
   0   9  -1    3.50    3.10
   0   9  -1    8.90    4.10
   0   9  -1    2.00    3.60
   0   9  -1    6.80    5.60
   0   9  -1    0.90    3.60
   0  -9   1    1.50    2.00
   0  -9   1    3.60    3.80
   0  -9   1    9.40    3.70
   0  -9   1    2.00    3.00
  -1   9  -1   30.90    7.40
  -1   9  -1   38.30    7.40
  -1   9  -1   24.80    6.30
  -1   9  -1   38.60    6.50
  -1   9  -1   31.40    7.20
   1  -9   1   31.00    5.80
   1  -9   1   27.50    5.10
   1  -9   1   31.70    6.10
   1  -9   1   34.90    6.60
   1  -9   1   30.80    4.40
  -2   9  -1  105.49   16.20
  -2   9  -1  116.79   13.70
  -2   9  -1  154.98   13.60
  -2   9  -1  129.89   11.60
  -2   9  -1  118.49   11.30
   2  -9   1  145.89   11.60
   2  -9   1  121.39   11.20
   2  -9   1  126.29   10.70
   2  -9   1  116.59    6.80
   2  -9   1   96.49   16.20
  -3   9  -1   59.19    8.90
  -3   9  -1   32.30    7.70
  -3   9  -1   57.99    8.40
  -3   9  -1   42.70    7.00
  -3   9  -1   52.49    9.00
   3  -9   1   58.69    9.60
   3  -9   1   41.20    7.00
   3  -9   1   62.39    7.90
   3  -9   1   63.69    7.60
   5   8  -1    1.90    2.90
   5   8  -1    5.70    4.40
   5   8  -1    9.50    4.10
  -5  -8   1    7.40    3.90
  -5  -8   1    5.10    2.30
  -5  -8   1    5.50    3.00
  -5  -8   1    6.00    3.20
   4   8  -1   37.00    6.30
   4   8  -1   37.00    6.10
   4   8  -1   27.50    6.20
   4   8  -1   31.00    4.40
  -4  -8   1   39.40    6.50
  -4  -8   1   46.50    7.00
  -4  -8   1   38.30    6.80
   3   8  -1  228.88   14.40
   3   8  -1  221.68   11.60
   3   8  -1  218.08   14.50
   3   8  -1  220.08   15.50
   3   8  -1  205.88   14.40
   3   8  -1  246.48   17.80
  -3  -8   1  199.28   13.70
  -3  -8   1  195.78   12.60
  -3  -8   1  198.28   13.50
  -3  -8   1  210.78   13.70
   2   8  -1   11.80    4.40
   2   8  -1   15.90    5.00
   2   8  -1   14.10    4.40
   2   8  -1   21.10    6.00
   2   8  -1    8.60    2.90
   2   8  -1   12.80    3.40
  -2  -8   1   12.40    3.70
  -2  -8   1    9.60    3.10
  -2  -8   1   12.40    3.30
   1   8  -1   93.09    9.70
   1   8  -1  100.49    9.10
   1   8  -1  111.09   12.00
   1   8  -1  116.29   10.00
   1   8  -1   89.69    8.00
   1   8  -1  123.49   10.20
  -1  -8   1  114.79    9.10
  -1  -8   1  112.09    8.60
  -1  -8   1  119.39    9.50
   0   8  -1  136.69   11.40
   0   8  -1  120.09   10.70
   0   8  -1  122.89   10.30
   0   8  -1  134.49    9.10
   0   8  -1  130.19   13.20
   0   8  -1  136.59   11.00
   0  -8   1  129.09    9.90
   0  -8   1  138.69    8.80
   0  -8   1  137.19   11.30
   0  -8   1  120.59   10.00
   0  -8   1  144.89    9.20
  -1   8  -1  695.23   22.30
  -1   8  -1  705.23   28.30
  -1   8  -1  703.33   27.20
  -1   8  -1  720.03   28.30
  -1   8  -1  675.53   32.00
  -1   8  -1  684.53   28.70
   1  -8   1  732.43   26.40
   1  -8   1  740.73   28.00
   1  -8   1  673.33   26.20
   1  -8   1  670.93   26.20
   1  -8   1  708.03   22.30
  -2   8  -1   66.19    8.70
  -2   8  -1   88.19   10.80
  -2   8  -1   81.79    8.80
  -2   8  -1   76.39    8.10
  -2   8  -1   70.69    8.30
   2  -8   1   78.39    5.40
   2  -8   1   90.79    9.30
   2  -8   1   83.09    8.60
   2  -8   1   82.39    8.50
   2  -8   1   80.09    8.20
  -3   8  -1  149.49   10.90
  -3   8  -1  155.88   11.60
  -3   8  -1  155.88   14.50
  -3   8  -1  146.49   13.30
  -3   8  -1  152.08   12.20
   3  -8   1  157.48   13.10
   3  -8   1  147.19   10.90
   3  -8   1  151.38   11.20
   3  -8   1  132.19   10.80
  -4   8  -1    1.20    2.10
  -4   8  -1    3.10    4.00
  -4   8  -1   -1.50    1.50
   4  -8   1    3.80    4.80
   4  -8   1    1.40    2.60
   4  -8   1    2.50    3.30
   4  -8   1   -2.10    2.80
   4  -8   1    0.40    2.80
   4  -8   1    2.40    2.00
  -5   8  -1    8.20    3.00
  -5   8  -1    8.30    3.60
  -5   8  -1   11.40    5.20
  -5   8  -1   11.60    2.40
  -5   8  -1    5.00    3.50
   5  -8   1    5.10    3.20
   5  -8   1   15.00    5.80
   5  -8   1   16.00    5.70
   5  -8   1   14.00    3.80
   5  -8   1    6.70    3.00
   5  -8   1    5.70    4.20
   6   7  -1   -2.60    3.40
   6   7  -1   15.80    5.50
   6   7  -1    3.90    3.40
  -6  -7   1    6.70    3.10
  -6  -7   1    8.70    3.50
  -6  -7   1    4.80    2.10
  -6  -7   1    4.40    4.30
   5   7  -1   70.79    8.70
   5   7  -1   62.19    9.30
   5   7  -1   74.99    8.70
   5   7  -1   48.90    8.00
  -5  -7   1   65.19    6.70
  -5  -7   1   65.49   10.40
  -5  -7   1   70.89    8.60
  -5  -7   1   87.69    8.40
   4   7  -1   16.40    4.70
   4   7  -1   14.80    4.90
   4   7  -1   12.80    3.70
   4   7  -1   19.00    4.30
   4   7  -1   13.80    2.60
  -4  -7   1   13.60    3.70
  -4  -7   1   26.40    6.50
  -4  -7   1   11.30    2.70
  -4  -7   1   11.60    3.70
  -4  -7   1   14.60    4.00
   3   7  -1  173.68   12.10
   3   7  -1  169.78   12.20
   3   7  -1  182.08   12.90
   3   7  -1  177.38   14.00
   3   7  -1  174.58   12.00
   3   7  -1  173.88    9.20
  -3  -7   1  147.09   11.20
  -3  -7   1  164.28   11.70
  -3  -7   1  156.68   10.90
  -3  -7   1  167.98   10.80
   2   7  -1    1.90    2.20
   2   7  -1    4.40    2.60
   2   7  -1    6.80    3.50
   2   7  -1    3.10    2.20
   2   7  -1    0.80    1.90
   2   7  -1    8.80    3.80
  -2  -7   1    0.50    1.80
  -2  -7   1    3.20    2.20
  -2  -7   1    0.50    1.40
   1   7  -1  340.97   17.50
   1   7  -1  338.97   16.90
   1   7  -1  347.97   20.00
   1   7  -1  351.86   15.80
   1   7  -1  360.76   17.70
   1   7  -1  352.96   16.40
  -1  -7   1  354.06   12.40
  -1  -7   1  361.66   16.90
  -1  -7   1  358.26   15.60
  -1  -7   1  355.86   17.30
  -1  -7   1  345.67   16.10
   0   7  -1  209.38   15.70
   0   7  -1  222.38   11.10
   0   7  -1  205.28   12.90
   0   7  -1  221.98   13.40
   0   7  -1  213.78   13.30
   0   7  -1  228.08   13.50
   0  -7   1  221.48   12.70
   0  -7   1  230.28   13.50
   0  -7   1  209.28   12.20
   0  -7   1  238.58   11.20
   0  -7   1  223.58   11.20
  -1   7  -1   34.40    5.50
  -1   7  -1   20.50    4.30
  -1   7  -1   16.50    3.70
  -1   7  -1   34.30    5.80
  -1   7  -1   22.70    3.50
  -1   7  -1   25.70    6.10
   1  -7   1   22.80    4.20
   1  -7   1   21.70    4.30
   1  -7   1   16.90    3.40
   1  -7   1   26.10    5.10
   1  -7   1   32.00    3.80
  -2   7  -1  799.82   33.00
  -2   7  -1  800.32   22.20
  -2   7  -1  819.22   29.60
  -2   7  -1  817.52   33.30
  -2   7  -1  794.92   27.80
  -2   7  -1  832.22   31.40
   2  -7   1  864.61   34.00
   2  -7   1  821.12   22.20
   2  -7   1  825.32   28.60
   2  -7   1  761.22   27.60
   2  -7   1  830.52   27.70
  -3   7  -1    3.00    2.60
  -3   7  -1   10.80    3.70
  -3   7  -1    0.60    2.20
  -3   7  -1   10.70    3.50
  -3   7  -1    6.70    2.80
   3  -7   1    6.30    3.00
   3  -7   1    5.80    2.30
   3  -7   1    0.20    2.20
   3  -7   1    4.10    2.40
  -4   7  -1   99.79   10.50
  -4   7  -1   99.59   10.50
  -4   7  -1   93.89    8.70
  -4   7  -1   90.89    7.80
  -4   7  -1   99.89    8.60
   4  -7   1  104.39   10.70
   4  -7   1   94.19    8.70
   4  -7   1   98.39   12.40
   4  -7   1  102.59   10.70
   4  -7   1   96.49    7.90
   4  -7   1  101.49    8.50
  -5   7  -1  238.88   16.90
  -5   7  -1  203.68   11.40
  -5   7  -1  204.98   16.10
  -5   7  -1  217.58   13.90
  -5   7  -1  226.28   12.20
   5  -7   1  199.38   17.10
   5  -7   1  217.08   11.50
   5  -7   1  215.98   11.70
   5  -7   1  193.88   15.00
   5  -7   1  239.28   14.00
   5  -7   1  225.68   17.30
  -6   7  -1   25.90    4.00
  -6   7  -1   32.90    6.30
  -6   7  -1   36.00    5.20
  -6   7  -1   20.30    6.50
  -6   7  -1   24.70    6.60
   6  -7   1   23.70    6.10
   6  -7   1   26.10    7.10
   6  -7   1   24.90    5.20
   6  -7   1   26.50    4.30
   6  -7   1   42.80   10.00
   7   6  -1   26.10    5.40
   7   6  -1   15.40    5.00
   7   6  -1   34.90    7.50
  -7  -6   1   18.60    4.20
  -7  -6   1   23.10    6.40
  -7  -6   1   17.60    4.00
  -7  -6   1   20.60    4.10
  -7  -6   1   31.30    5.40
   6   6  -1   97.69    9.70
   6   6  -1   91.69   10.00
   6   6  -1  106.39   11.00
   6   6  -1  102.99    9.10
  -6  -6   1  109.29    8.20
  -6  -6   1  108.69    8.60
  -6  -6   1   89.19   10.50
  -6  -6   1  115.59   10.70
  -6  -6   1  120.09    8.80
   5   6  -1    0.80    2.80
   5   6  -1    5.20    3.20
   5   6  -1    6.10    2.40
  -5  -6   1    7.10    2.60
  -5  -6   1   12.70    3.40
  -5  -6   1    9.20    3.40
  -5  -6   1    8.00    3.00
  -5  -6   1    8.90    3.60
   4   6  -1  293.37   15.00
   4   6  -1  291.17    9.30
   4   6  -1  263.87   15.20
   4   6  -1  265.47   16.60
   4   6  -1  297.97   15.50
  -4  -6   1  255.97   16.90
  -4  -6   1  261.27   13.60
  -4  -6   1  281.47   13.70
  -4  -6   1  266.97   14.10
  -4  -6   1  267.97   15.20
   3   6  -1  400.46   18.30
   3   6  -1  393.66   18.40
   3   6  -1  383.86   18.00
   3   6  -1  390.36   14.00
   3   6  -1  441.26   18.40
  -3  -6   1  414.76   18.10
  -3  -6   1  369.96   19.10
  -3  -6   1  395.06   17.10
  -3  -6   1  366.16   20.30
  -3  -6   1  427.26   17.10
   2   6  -1  163.68   10.60
   2   6  -1  186.18   13.00
   2   6  -1  175.58   10.90
   2   6  -1  173.68   11.30
   2   6  -1  163.18   10.90
   2   6  -1  180.58    9.50
  -2  -6   1  193.18   11.50
  -2  -6   1  185.78   10.50
  -2  -6   1  166.68   10.40
  -2  -6   1  188.28   11.10
   1   6  -1    8.40    3.20
   1   6  -1   11.90    3.20
   1   6  -1    7.90    2.90
   1   6  -1    8.70    2.70
   1   6  -1    6.00    2.10
   1   6  -1    5.20    2.00
  -1  -6   1    4.10    2.50
  -1  -6   1    9.10    2.00
  -1  -6   1    8.20    2.60
  -1  -6   1    8.60    2.20
   0   6  -1  200.38    9.90
   0   6  -1  189.38   11.70
   0   6  -1  198.98   11.30
   0   6  -1  204.98   13.90
   0   6  -1  186.88   11.30
   0   6  -1  200.58   11.60
   0  -6   1  198.28    9.80
   0  -6   1  194.58    9.50
   0  -6   1  198.58   10.90
   0  -6   1  207.48   11.70
   0  -6   1  190.08   11.00
  -1   6  -1  351.06   16.90
  -1   6  -1  348.17   15.60
  -1   6  -1  367.66   16.60
  -1   6  -1  387.46   16.90
  -1   6  -1  352.56   12.90
  -1   6  -1  362.06   19.10
   1  -6   1  370.86   15.60
   1  -6   1  348.67   15.30
   1  -6   1  386.16   16.20
   1  -6   1  356.56   16.00
   1  -6   1  365.96   12.80
  -2   6  -1   68.69    6.90
  -2   6  -1   77.89    8.80
  -2   6  -1   74.59    7.00
  -2   6  -1   77.69    4.50
   2  -6   1   68.59    6.00
   2  -6   1   80.69    7.80
   2  -6   1   68.09    4.30
   2  -6   1   70.69    6.70
   2  -6   1   81.69    7.50
  -3   6  -1  145.29    9.60
  -3   6  -1  140.59    9.20
  -3   6  -1  140.29   11.90
  -3   6  -1  163.68   12.20
  -3   6  -1  142.49   10.10
  -3   6  -1  135.69   11.90
   3  -6   1  149.79    9.00
   3  -6   1  146.29    9.50
   3  -6   1  148.89    9.60
   3  -6   1  156.38   11.80
  -4   6  -1    2.00    2.60
  -4   6  -1    1.10    1.80
  -4   6  -1    4.00    2.20
  -4   6  -1   -0.50    1.80
   4  -6   1    1.00    2.20
   4  -6   1   -0.40    0.90
   4  -6   1    7.00    3.80
   4  -6   1    0.40    2.30
   4  -6   1    2.50    1.70
  -5   6  -1  196.58   12.40
  -5   6  -1  204.98   10.00
  -5   6  -1  192.08   10.50
  -5   6  -1  198.38   14.70
   5  -6   1  168.18   14.20
   5  -6   1  184.68   10.10
   5  -6   1  191.98    9.60
   5  -6   1  199.18   12.00
   5  -6   1  169.88   13.00
   5  -6   1  171.68   15.00
  -6   6  -1   29.20    4.20
  -6   6  -1   32.90    4.10
  -6   6  -1   25.50    5.80
  -6   6  -1   32.70    6.10
   6  -6   1   30.30    3.60
   6  -6   1   41.50    8.70
   6  -6   1   36.50    4.60
   6  -6   1   32.70    7.10
   6  -6   1   35.20    5.90
   6  -6   1   31.00    5.80
  -7   6  -1  102.29    6.20
  -7   6  -1  112.89   12.20
  -7   6  -1  106.09   11.00
  -7   6  -1  122.79    6.80
   7  -6   1  118.49   13.40
   7  -6   1  116.99   13.40
   7  -6   1  106.09    6.60
   7  -6   1  110.19   11.40
   8   5  -1   48.50    6.70
   8   5  -1   50.99    6.80
   8   5  -1   64.79   10.10
   8   5  -1   58.89    8.50
  -8  -5   1   63.09    6.20
  -8  -5   1   64.69   10.40
  -8  -5   1   63.59    9.20
  -8  -5   1   43.40    6.10
  -8  -5   1   49.99    5.70
   7   5  -1  149.29    9.60
   7   5  -1  149.39   12.40
   7   5  -1  129.69   11.00
   7   5  -1  124.39    9.70
  -7  -5   1  115.19    9.30
  -7  -5   1  151.48   12.80
  -7  -5   1  143.29    8.60
  -7  -5   1  131.99    8.90
  -7  -5   1  122.89   11.30
   6   5  -1   64.79    7.70
   6   5  -1   62.29    7.90
   6   5  -1   57.49    8.60
   6   5  -1   61.29    6.60
  -6  -5   1   80.09    9.20
  -6  -5   1   62.39    6.00
  -6  -5   1   59.89    6.30
  -6  -5   1   59.59    7.60
  -6  -5   1   66.19    6.20
   5   5  -1   20.60    4.10
   5   5  -1   32.60    5.90
   5   5  -1   31.80    4.90
   5   5  -1   14.70    3.50
  -5  -5   1   21.00    5.80
  -5  -5   1   30.90    5.80
  -5  -5   1   17.50    3.60
  -5  -5   1   24.40    4.20
   4   5  -1  344.87   17.60
   4   5  -1  364.06   21.40
   4   5  -1  345.97   15.30
   4   5  -1  344.17   16.10
  -4  -5   1  325.77   14.70
  -4  -5   1  337.27   14.60
  -4  -5   1  335.47   14.90
  -4  -5   1  349.17   18.30
  -4  -5   1  339.87   16.50
   3   5  -1  137.19    9.10
   3   5  -1  126.49    9.90
   3   5  -1  133.39    9.30
   3   5  -1  136.29    7.70
   3   5  -1  135.19    8.70
  -3  -5   1  128.89    8.30
  -3  -5   1  123.99    8.80
  -3  -5   1  128.89    8.70
  -3  -5   1  129.99    8.40
  -3  -5   1  127.09   10.50
   2   5  -1  163.58    9.70
   2   5  -1  157.28    9.70
   2   5  -1  157.88   11.00
   2   5  -1  171.68    8.30
   2   5  -1  161.48    9.60
   2   5  -1  162.68   10.00
  -2  -5   1  173.58    9.80
  -2  -5   1  157.38    9.40
  -2  -5   1  184.78    9.60
  -2  -5   1  175.18   11.80
  -2  -5   1  163.88    9.80
   1   5  -1  172.38    9.90
   1   5  -1  161.88    9.40
   1   5  -1  170.28    9.70
   1   5  -1  148.59    8.50
   1   5  -1  151.88    8.60
   1   5  -1  147.79   10.70
  -1  -5   1  149.59    8.70
  -1  -5   1  157.28    9.50
  -1  -5   1  158.88    8.60
  -1  -5   1  156.28    9.00
  -1  -5   1  167.88    6.70
   0   5  -1  530.85   17.20
   0   5  -1  542.85   19.70
   0   5  -1  534.95   19.30
   0   5  -1  519.85   19.30
   0   5  -1  557.64   22.40
   0   5  -1  535.85   19.10
   0  -5   1  523.25   18.50
   0  -5   1  560.64   17.40
   0  -5   1  534.85   18.80
   0  -5   1  571.84   19.90
   0  -5   1  547.45   17.60
  -1   5  -1   93.69    6.90
  -1   5  -1   89.59    6.60
  -1   5  -1   89.79    7.30
  -1   5  -1   86.79    6.00
  -1   5  -1   93.49    7.00
  -1   5  -1   84.49    8.20
   1  -5   1   78.29    6.10
   1  -5   1   86.69    6.60
   1  -5   1   86.79    6.80
   1  -5   1   91.29    5.10
   1  -5   1   83.09    6.20
  -2   5  -1  111.69    9.60
  -2   5  -1  117.69    5.20
  -2   5  -1  108.09    9.20
  -2   5  -1  118.79    8.00
  -2   5  -1  112.19    8.90
  -2   5  -1  119.29    7.60
  -2   5  -1  117.09    8.00
   2  -5   1  117.89    5.20
   2  -5   1  118.29    7.70
   2  -5   1  112.89    7.50
   2  -5   1  104.69    7.00
   2  -5   1  131.39    9.00
  -3   5  -1 1164.38   36.80
  -3   5  -1 1203.08   32.10
  -3   5  -1 1156.38   32.70
  -3   5  -1 1161.78   34.00
  -3   5  -1 1130.69   34.90
  -3   5  -1 1044.80   39.80
   3  -5   1 1082.29   31.80
   3  -5   1 1120.19   32.80
   3  -5   1 1204.28   37.70
   3  -5   1 1101.49   31.20
  -4   5  -1  835.82   25.70
  -4   5  -1  877.81   37.50
  -4   5  -1  858.01   28.50
  -4   5  -1  870.41   31.30
  -4   5  -1  811.92   24.80
   4  -5   1  847.82   33.50
   4  -5   1  851.61   32.10
   4  -5   1  868.01   30.80
   4  -5   1  835.92   31.20
   4  -5   1  855.21   25.40
   4  -5   1  849.22   27.20
  -5   5  -1   20.40    4.50
  -5   5  -1    8.40    2.20
   5  -5   1   15.10    5.40
   5  -5   1   10.90    2.40
   5  -5   1   11.60    2.50
   5  -5   1   11.80    3.50
   5  -5   1   14.70    4.00
   5  -5   1   15.20    3.20
  -6   5  -1  151.38    7.30
  -6   5  -1  158.98    7.90
  -6   5  -1  164.58   12.80
  -6   5  -1  167.58   11.10
   6  -5   1  159.58   14.00
   6  -5   1  155.58    7.40
   6  -5   1  157.48   13.80
   6  -5   1  148.49    7.10
   6  -5   1  153.38   10.20
   6  -5   1  139.59   11.90
  -7   5  -1  176.68    6.50
  -7   5  -1  186.78    6.80
  -7   5  -1  169.98   11.80
  -7   5  -1  177.08   14.20
   7  -5   1  165.68   13.90
   7  -5   1  161.68    6.60
   7  -5   1  196.68   16.80
   7  -5   1  190.48   16.20
   7  -5   1  187.48    7.00
   8  -5   1   16.90    6.90
   8   4  -1  183.98   14.00
   8   4  -1  188.78   10.00
   8   4  -1  170.58   11.70
  -8  -4   1  159.58   10.90
  -8  -4   1  169.68   10.30
  -8  -4   1  156.58   15.00
  -8  -4   1  162.88   13.30
  -8  -4   1  160.98    8.80
   7   4  -1   49.70    7.30
   7   4  -1   40.30    5.40
   7   4  -1   39.10    6.90
   7   4  -1   47.80    5.10
  -7  -4   1   30.10    5.10
  -7  -4   1   42.30    5.10
  -7  -4   1   36.70    4.60
  -7  -4   1   43.20    7.20
   6   4  -1  329.67   17.70
   6   4  -1  322.17   16.40
   6   4  -1  325.77   14.10
   6   4  -1  350.86   17.90
   6   4  -1  356.86   15.00
  -6  -4   1  321.37   17.50
  -6  -4   1  367.06   15.70
  -6  -4   1  350.76   18.20
  -6  -4   1  337.67   13.80
  -6  -4   1  323.77   13.70
   5   4  -1  923.51   29.60
   5   4  -1  795.32   33.20
   5   4  -1  812.52   26.70
   5   4  -1  779.32   29.40
  -5  -4   1  804.82   28.70
  -5  -4   1  786.62   29.20
  -5  -4   1  845.22   26.40
  -5  -4   1  783.92   24.50
  -5  -4   1  804.92   25.00
   4   4  -1  102.59    8.30
   4   4  -1  111.19    7.50
   4   4  -1   97.79    7.00
   4   4  -1   98.09    8.20
  -4  -4   1  107.49    7.00
  -4  -4   1  103.29    8.70
  -4  -4   1  105.99    7.20
  -4  -4   1  106.59    8.40
  -4  -4   1   98.19    7.10
   3   4  -1  388.96   16.20
   3   4  -1  389.46   14.80
   3   4  -1  383.86   15.30
   3   4  -1  386.46   16.80
   3   4  -1  404.66   11.00
  -3  -4   1  414.86   16.50
  -3  -4   1  391.26   14.80
  -3  -4   1  363.56   17.00
  -3  -4   1  374.96   14.60
  -3  -4   1  382.76   14.90
   2   4  -1  770.72   24.10
   2   4  -1  755.02   25.90
   2   4  -1  761.52   24.30
   2   4  -1  774.52   23.50
   2   4  -1  768.92   24.00
  -2  -4   1  781.02   23.10
  -2  -4   1  768.32   26.50
  -2  -4   1  786.02   23.50
  -2  -4   1  802.12   24.00
  -2  -4   1  771.42   23.90
   1   4  -1  635.64   19.30
   1   4  -1  633.64   20.30
   1   4  -1  659.13   20.00
   1   4  -1  645.44   20.90
   1   4  -1  650.83   20.60
   1   4  -1  617.34   22.90
  -1  -4   1  676.73   20.10
  -1  -4   1  650.43   20.30
  -1  -4   1  615.94   22.90
  -1  -4   1  651.73   16.60
  -1  -4   1  635.04   19.60
  -1  -4   1  647.54   20.70
   0   4  -1  725.13   22.20
   0   4  -1  712.03   20.00
   0   4  -1  720.83   21.90
   0   4  -1  712.33   21.70
   0   4  -1  702.23   21.50
   0   4  -1  717.13   24.60
   0  -4   1  696.43   21.30
   0  -4   1  689.13   20.00
   0  -4   1  716.43   21.90
   0  -4   1  711.13   19.90
   0  -4   1  661.23   20.80
  -1   4  -1  798.82   24.90
  -1   4  -1  816.92   20.90
  -1   4  -1  778.72   26.60
  -1   4  -1  817.92   24.00
  -1   4  -1  819.22   23.60
  -1   4  -1  794.92   23.90
  -1   4  -1  828.12   25.30
   1  -4   1  783.52   23.10
   1  -4   1  813.12   23.80
   1  -4   1  850.41   22.50
   1  -4   1  771.12   23.30
   1  -4   1  790.12   24.30
  -2   4  -1 1171.88   31.40
  -2   4  -1 1163.08   32.00
  -2   4  -1 1188.38   35.60
  -2   4  -1 1224.48   35.10
  -2   4  -1 1218.98   33.00
  -2   4  -1 1199.08   27.70
   2  -4   1 1226.28   32.40
   2  -4   1 1177.38   31.30
   2  -4   1 1194.08   31.90
   2  -4   1 1197.68   35.00
  -3   4  -1   85.19    8.00
  -3   4  -1   83.49    7.50
  -3   4  -1   92.09    5.90
  -3   4  -1   97.19    5.80
  -3   4  -1   91.09    6.60
  -3   4  -1   92.29    7.20
   3  -4   1   89.59    7.80
   3  -4   1   85.79    6.10
   3  -4   1   90.79    5.80
   3  -4   1   91.39    5.50
   3  -4   1   94.69    8.10
   3  -4   1   75.09    7.90
  -4   4  -1  680.73   22.40
  -4   4  -1  675.93   25.10
  -4   4  -1  632.14   23.80
  -4   4  -1  625.74   26.40
  -4   4  -1  650.93   19.10
  -4   4  -1  679.13   19.90
   4  -4   1  664.33   19.60
   4  -4   1  637.04   21.50
   4  -4   1  651.13   26.50
   4  -4   1  682.93   19.10
   4  -4   1  647.74   24.60
   4  -4   1  685.83   27.00
  -5   4  -1  265.17   15.30
  -5   4  -1  275.47    7.90
  -5   4  -1  279.27   10.40
  -5   4  -1  259.07   11.10
  -5   4  -1  268.97   13.00
   5  -4   1  275.27   16.90
   5  -4   1  264.37   13.70
   5  -4   1  281.47   17.00
   5  -4   1  275.67   12.70
   5  -4   1  274.97    9.70
   5  -4   1  272.87   15.40
  -6   4  -1   80.99    4.00
  -6   4  -1   70.99    3.80
  -6   4  -1   67.49    7.90
  -6   4  -1   71.29    6.70
  -6   4  -1   74.79    4.30
  -6   4  -1   76.99    3.90
   6  -4   1   79.49    8.60
   6  -4   1   78.29    9.60
   6  -4   1   76.99    4.10
   6  -4   1   67.29    8.90
  -7   4  -1  188.38   13.80
  -7   4  -1  204.28   12.00
  -7   4  -1  199.38   12.10
  -7   4  -1  190.78    7.60
   7  -4   1  192.18   15.60
   7  -4   1  202.78   16.40
  -8   4  -1   48.30    5.90
  -8   4  -1   32.40    6.40
  -8   4  -1   46.40    7.00
  -8   4  -1   46.40    3.90
   8  -4   1   55.49   10.80
   8  -4   1   39.20    8.10
   8   3  -1   67.49    5.50
   8   3  -1   72.19    5.60
   8   3  -1   70.69    7.00
   8   3  -1   51.39    8.30
  -8  -3   1   81.29    8.50
  -8  -3   1   66.29    7.30
  -8  -3   1   82.29    4.90
  -8  -3   1   69.49    4.80
  -8  -3   1   69.99   11.00
   7   3  -1  152.98    8.20
   7   3  -1  182.18   13.10
   7   3  -1  161.88    8.70
   7   3  -1  157.58   10.20
  -7  -3   1  175.58   11.80
  -7  -3   1  172.68   10.90
  -7  -3   1  169.38    8.00
  -7  -3   1  144.19   11.50
  -7  -3   1  170.38    8.00
   6   3  -1    9.10    2.50
   6   3  -1    4.00    2.00
   6   3  -1    7.10    3.40
   6   3  -1    6.70    1.80
   6   3  -1    6.30    1.90
  -6  -3   1    2.40    2.20
  -6  -3   1    4.20    2.70
  -6  -3   1    5.30    2.60
  -6  -3   1    3.40    1.50
  -6  -3   1    4.30    1.90
   5   3  -1   53.49    4.70
   5   3  -1   68.39    6.40
   5   3  -1   74.59    7.10
  -5  -3   1   48.60    5.40
  -5  -3   1   85.69    7.40
  -5  -3   1   62.09    5.30
  -5  -3   1   64.39    5.00
  -5  -3   1   74.59    6.90
   4   3  -1   94.79    6.20
   4   3  -1   98.59    7.60
   4   3  -1  101.59    7.30
  -4  -3   1   95.79    5.30
  -4  -3   1  105.19    7.00
  -4  -3   1   92.29    6.00
  -4  -3   1   91.69    7.40
  -4  -3   1   87.49    5.70
  -4  -3   1  100.69    7.60
   3   3  -1  310.17   11.90
   3   3  -1  315.07   13.60
   3   3  -1  309.97   12.30
   3   3  -1  330.47   13.80
  -3  -3   1  317.77   13.30
  -3  -3   1  341.57   12.70
  -3  -3   1  342.57   14.50
  -3  -3   1  328.07   12.10
  -3  -3   1  309.77   11.80
   2   3  -1 3123.19   72.29
   2   3  -1 3171.98   73.59
   2   3  -1 3174.18   73.49
   2   3  -1 3134.29   75.09
   2   3  -1 3223.08   73.09
   2   3  -1 3243.78   69.09
  -2  -3   1 3108.09   72.49
  -2  -3   1 3085.19   75.29
  -2  -3   1 3245.18   72.59
  -2  -3   1 3211.88   72.39
  -2  -3   1 3146.79   73.49
   1   3  -1  157.58    6.60
   1   3  -1  147.49    7.10
   1   3  -1  155.58    7.40
   1   3  -1  139.99    7.30
   1   3  -1  143.89    8.50
  -1  -3   1  142.19    7.00
  -1  -3   1  143.69    7.00
  -1  -3   1  146.59    8.60
  -1  -3   1  146.19    7.30
  -1  -3   1  158.18    4.70
   0   3  -1  421.86   14.00
   0   3  -1  435.36   13.90
   0   3  -1  409.76   13.80
   0   3  -1  436.86   13.30
   0   3  -1  443.96   12.90
   0   3  -1  426.06   15.90
   0  -3   1  399.86   13.70
   0  -3   1  419.16   13.60
   0  -3   1  445.96   13.00
   0  -3   1  398.96   13.30
  -1   3  -1  745.83   21.00
  -1   3  -1  776.62   19.00
  -1   3  -1  791.62   22.80
  -1   3  -1  756.12   22.70
  -1   3  -1  783.22   21.60
   1  -3   1  782.72   18.90
   1  -3   1  794.62   22.70
   1  -3   1  716.43   20.60
   1  -3   1  771.02   21.30
   1  -3   1  806.62   21.60
  -2   3  -1 4662.33  105.49
  -2   3  -1 4849.71  109.69
  -2   3  -1 5036.80  107.49
  -2   3  -1 4889.21  110.89
  -2   3  -1 4830.52  106.19
   2  -3   1 4860.81  110.39
   2  -3   1 4745.23  105.49
  -3   3  -1  540.65   20.00
  -3   3  -1  567.34   13.90
  -3   3  -1  566.14   19.40
  -3   3  -1  551.24   16.30
  -3   3  -1  551.44   17.90
  -3   3  -1  584.14   21.90
  -3   3  -1  529.65   15.80
   3  -3   1  554.64   15.80
   3  -3   1  594.34   21.70
   3  -3   1  570.84   21.80
   3  -3   1  566.14   20.40
   3  -3   1  605.04   18.00
   3  -3   1  572.54   16.30
  -4   3  -1  113.19    5.40
  -4   3  -1  107.49    5.10
  -4   3  -1  117.19    9.60
  -4   3  -1  114.59    8.30
  -4   3  -1  120.09    7.20
  -4   3  -1  119.09    4.90
  -4   3  -1  116.59    8.30
   4  -3   1  115.79    9.40
   4  -3   1  110.99    6.80
   4  -3   1  119.29    5.10
   4  -3   1  117.59    5.30
   4  -3   1  117.79    9.60
   4  -3   1  112.99    8.60
  -5   3  -1   58.89    3.30
  -5   3  -1   52.19    6.10
  -5   3  -1   46.30    2.90
  -5   3  -1   63.69    3.90
  -5   3  -1   56.49    5.30
  -5   3  -1   56.49    6.40
   5  -3   1   51.89    5.00
   5  -3   1   53.39    6.70
   5  -3   1   64.49    8.20
   5  -3   1   54.99    3.00
   5  -3   1   55.19    3.10
   5  -3   1   57.49    7.40
  -6   3  -1  615.94   18.30
  -6   3  -1  616.34   26.00
  -6   3  -1  570.54   20.80
  -6   3  -1  624.44   21.90
   6  -3   1  610.44   26.60
   6  -3   1  620.04   26.50
   6  -3   1  626.84   27.70
  -7   3  -1   10.50    2.30
  -7   3  -1   12.30    3.10
  -7   3  -1   15.30    4.50
  -7   3  -1    9.50    3.00
   7  -3   1    5.10    3.50
   7  -3   1   14.20    5.20
  -8   3  -1   10.10    3.20
  -8   3  -1   13.60    3.90
  -8   3  -1   16.60    3.00
  -8   3  -1   13.40    3.40
   8  -3   1   10.80    4.20
   8  -3   1   19.50    5.70
   9   2  -1   14.30    5.00
  -9  -2   1   14.40    5.20
  -9  -2   1   14.90    4.10
  -9  -2   1    9.10    2.80
  -9  -2   1    9.10    3.40
   8   2  -1   31.50    6.70
   8   2  -1   22.60    2.50
   8   2  -1   23.90    2.40
  -8  -2   1   25.10    1.80
  -8  -2   1   18.60    1.70
  -8  -2   1   20.60    5.10
  -8  -2   1   34.00    6.20
  -8  -2   1   14.40    4.30
   7   2  -1   59.59    4.30
   7   2  -1   62.99    4.20
   7   2  -1   65.59    6.10
   7   2  -1   60.99    7.10
  -7  -2   1   60.19    7.20
  -7  -2   1   55.19    3.50
  -7  -2   1   41.80    6.90
  -7  -2   1   55.59    6.50
  -7  -2   1   56.49    3.70
  -7  -2   1   40.80    7.00
   6   2  -1  294.47   13.00
   6   2  -1  311.17   15.80
   6   2  -1  280.67   14.00
   6   2  -1  286.17   10.70
   6   2  -1  299.17   13.70
  -6  -2   1  298.07   10.10
  -6  -2   1  260.27   13.90
  -6  -2   1  314.67   15.10
  -6  -2   1  293.47   16.10
  -6  -2   1  298.17   14.20
  -6  -2   1  282.77    9.80
   5   2  -1   67.09    6.60
   5   2  -1   58.79    5.20
   5   2  -1   53.99    4.10
   5   2  -1   68.69    6.50
   5   2  -1   55.19    5.00
   5   2  -1   69.09    4.60
  -5  -2   1   57.79    6.50
  -5  -2   1   64.29    6.00
  -5  -2   1   53.89    5.40
  -5  -2   1   67.19    6.30
  -5  -2   1   58.49    3.80
  -5  -2   1   59.79    4.00
   4   2  -1   59.19    4.20
   4   2  -1   54.19    5.60
   4   2  -1   55.89    4.00
   4   2  -1   49.20    5.10
   4   2  -1   60.09    5.10
   4   2  -1   54.49    4.30
  -4  -2   1   62.39    4.10
  -4  -2   1   60.89    5.40
  -4  -2   1   58.29    5.60
  -4  -2   1   56.19    4.80
  -4  -2   1   51.79    5.20
  -4  -2   1   58.69    4.00
   3   2  -1 1705.43   42.00
   3   2  -1 1736.33   43.70
   3   2  -1 1819.82   40.90
   3   2  -1 1607.04   44.00
  -3  -2   1 1896.91   44.70
  -3  -2   1 1758.52   41.70
  -3  -2   1 1853.91   44.80
  -3  -2   1 1801.32   41.80
  -3  -2   1 1789.22   41.40
   2   2  -1  465.45   13.50
   2   2  -1  437.06   13.60
   2   2  -1  451.95   14.60
   2   2  -1  453.55   14.70
  -2  -2   1  430.26   14.40
  -2  -2   1  453.25   13.40
  -2  -2   1  462.25   14.30
  -2  -2   1  417.16   14.80
  -2  -2   1  446.26   13.50
  -2  -2   1  488.65   11.30
   1   2  -1  154.88    7.40
   1   2  -1  155.38    5.40
   1   2  -1  146.79    6.40
   1   2  -1  137.99    7.40
  -1  -2   1  166.48    7.90
  -1  -2   1  149.99    6.60
   0   2  -1  473.25   13.90
   0   2  -1  483.95   13.70
   0   2  -1  465.35   13.70
   0   2  -1  494.05   15.40
   0   2  -1  502.95   14.00
   0   2  -1  492.35   13.10
   0   2  -1  497.35   13.20
   0  -2   1  489.85   13.90
   0  -2   1  489.95   13.60
   0  -2   1  480.65   13.00
   0  -2   1  505.05   13.80
  -1   2  -1 2221.18   49.20
  -1   2  -1 2228.68   47.20
  -1   2  -1 2191.48   50.99
  -1   2  -1 2241.08   48.90
  -1   2  -1 2160.38   49.40
   1  -2   1 2240.88   48.90
   1  -2   1 1981.60   48.70
   1  -2   1 2154.58   50.69
   1  -2   1 2226.48   47.30
   1  -2   1 2127.79   49.20
  -2   2  -1  637.54   18.50
  -2   2  -1  612.74   15.80
  -2   2  -1  597.84   16.00
  -2   2  -1  620.34   17.20
  -2   2  -1  588.74   18.70
   2  -2   1  584.14   15.60
   2  -2   1  607.74   19.60
   2  -2   1  630.14   16.00
   2  -2   1  626.04   18.70
   2  -2   1  635.84   19.60
   2  -2   1  634.34   20.40
  -3   2  -1  776.12   23.70
  -3   2  -1  791.32   25.70
  -3   2  -1  784.22   21.50
  -3   2  -1  824.02   19.40
  -3   2  -1  771.62   23.40
  -3   2  -1  755.92   18.80
   3  -2   1  754.72   25.00
   3  -2   1  824.52   21.60
   3  -2   1  807.72   24.60
   3  -2   1  786.62   18.90
   3  -2   1  790.42   19.10
   3  -2   1  750.42   25.10
  -4   2  -1  164.28    5.10
  -4   2  -1  166.58    7.90
  -4   2  -1  173.08    5.30
  -4   2  -1  181.58    9.90
  -4   2  -1  169.68   10.80
  -4   2  -1  168.58   11.10
  -4   2  -1  177.28   11.00
  -4   2  -1  168.98    7.00
  -4   2  -1  167.88    9.60
   4  -2   1  170.38    5.80
   4  -2   1  183.38   10.90
   4  -2   1  179.78   10.50
   4  -2   1  169.88    5.10
   4  -2   1  188.48    8.30
  -5   2  -1  751.12   25.90
  -5   2  -1  770.52   28.80
  -5   2  -1  818.12   22.40
  -5   2  -1  814.62   29.20
  -5   2  -1  852.01   24.70
  -5   2  -1  817.92   34.20
  -5   2  -1  814.42   23.70
   5  -2   1  749.62   27.90
   5  -2   1  786.92   26.70
   5  -2   1  790.32   28.00
   5  -2   1  842.82   30.00
  -6   2  -1  241.68   11.10
  -6   2  -1  218.68   14.60
  -6   2  -1  234.68   15.40
  -6   2  -1  237.18   10.50
  -6   2  -1  234.98   11.70
  -6   2  -1  254.77   13.20
   6  -2   1  239.38   15.60
   6  -2   1  208.58   12.90
   6  -2   1  235.88   14.80
  -7   2  -1  129.59   12.10
  -7   2  -1  127.19    8.90
  -7   2  -1  118.29    8.20
  -7   2  -1  130.09    8.10
  -7   2  -1  136.79   10.20
   7  -2   1  136.49   12.20
   7  -2   1  138.39   12.20
   7  -2   1  132.09   10.70
  -8   2  -1  159.68   14.50
  -8   2  -1  183.48   11.70
  -8   2  -1  170.98   10.20
  -8   2  -1  176.38   10.30
  -8   2  -1  181.18   12.40
   8  -2   1  194.48   15.60
   8  -2   1  180.28   15.10
  -9   2  -1   15.80    4.70
  -9   2  -1   17.40    3.70
  -9   2  -1   17.70    6.90
  -9   2  -1   12.80    3.90
  -9   2  -1   22.80    4.40
   9  -2   1   21.00    6.80
   9  -2   1   23.80    6.90
   9   1  -1   20.10    5.40
  -9  -1   1   17.10    3.70
  -9  -1   1   17.50    3.20
  -9  -1   1   24.20    5.30
  -9  -1   1   18.00    4.60
  -9  -1   1   10.50    6.50
   8   1  -1  106.59   10.10
   8   1  -1   90.69    9.10
  -8  -1   1  105.29    9.60
  -8  -1   1  101.89    6.30
  -8  -1   1   97.59   11.30
  -8  -1   1   97.59    8.70
  -8  -1   1  109.79    8.80
   7   1  -1   55.89    8.80
  -7  -1   1   33.80    5.30
  -7  -1   1   23.30    5.00
  -7  -1   1   38.80    3.90
  -7  -1   1   42.00    6.30
   6   1  -1   41.80    6.80
   6   1  -1   36.00    5.90
   6   1  -1   35.50    4.10
   6   1  -1   40.00    2.60
   6   1  -1   37.10    2.60
  -6  -1   1   38.80    4.40
  -6  -1   1   38.60    3.30
  -6  -1   1   38.10    2.30
  -6  -1   1   40.40    2.30
  -6  -1   1   35.10    5.30
  -6  -1   1   25.70    5.00
  -6  -1   1   35.10    6.30
  -6  -1   1   36.10    6.20
   5   1  -1  104.69    4.50
   5   1  -1   96.89    7.10
   5   1  -1   87.59    7.40
   5   1  -1   86.89    5.80
   5   1  -1   88.59    4.30
   5   1  -1   85.99    6.90
  -5  -1   1   74.69    6.70
  -5  -1   1   77.49    4.40
  -5  -1   1   95.99    7.00
  -5  -1   1   94.49    4.00
  -5  -1   1   91.59    3.90
  -5  -1   1   77.79    7.20
  -5  -1   1  101.19    6.70
   4   1  -1  262.07    8.40
   4   1  -1  280.47   11.60
   4   1  -1  251.47   11.20
   4   1  -1  271.57   12.40
   4   1  -1  257.17    8.50
   4   1  -1  301.87   15.30
  -4  -1   1  273.17    8.30
  -4  -1   1  248.88   11.50
  -4  -1   1  269.07   12.20
  -4  -1   1  269.17    8.20
  -4  -1   1  250.67   11.20
  -4  -1   1  255.57    8.00
  -4  -1   1  255.97   10.70
   3   1  -1  818.92   21.80
   3   1  -1  840.62   24.00
   3   1  -1  832.32   20.20
   3   1  -1  811.22   23.10
   3   1  -1  792.92   22.30
   3   1  -1  786.22   20.20
  -3  -1   1  869.71   22.70
  -3  -1   1  776.82   22.80
  -3  -1   1  886.01   26.70
  -3  -1   1  891.71   23.20
  -3  -1   1  786.72   19.80
  -3  -1   1  822.32   19.00
  -3  -1   1  831.22   20.10
   2   1  -1 3195.98   72.99
   2   1  -1 3247.48   71.69
  -2  -1   1 3411.16   72.09
   1   1  -1  119.69    3.40
   1   1  -1  120.19    5.00
   1   1  -1  117.59    4.90
   1   1  -1  114.99    3.40
  -1  -1   1  128.59    4.60
  -1  -1   1  128.09    4.60
  -1  -1   1  127.59    3.40
  -1  -1   1  129.89    5.10
   0   1  -1 5069.39  308.27
   0   1  -1 5257.37  137.49
   0  -1   1 5193.88  136.99
   0  -1   1 5537.15  323.87
  -1   1  -1  282.57    9.30
  -1   1  -1  278.47    7.40
  -1   1  -1  266.77    7.80
  -1   1  -1  282.87    7.50
   1  -1   1  274.57    9.50
   1  -1   1  272.57    7.50
   1  -1   1  286.67    9.30
   1  -1   1  274.17    7.80
   1  -1   1  280.57    7.40
  -2   1  -1 1170.68   26.40
  -2   1  -1 1239.78   29.90
  -2   1  -1 1230.28   26.50
  -2   1  -1 1233.18   31.30
  -2   1  -1 1205.28   28.20
  -2   1  -1 1146.09   31.10
  -2   1  -1 1224.78   31.20
  -2   1  -1 1240.18   31.80
   2  -1   1 1224.48   29.80
   2  -1   1 1157.88   30.70
   2  -1   1 1263.37   31.50
   2  -1   1 1207.98   31.30
   2  -1   1 1141.29   26.30
   2  -1   1 1194.98   28.10
   2  -1   1 1224.98   26.30
  -3   1  -1 1273.87   29.40
  -3   1  -1 1230.68   31.30
  -3   1  -1 1202.38   33.10
  -3   1  -1 1208.58   33.20
  -3   1  -1 1194.38   33.40
  -3   1  -1 1245.68   31.90
  -3   1  -1 1200.08   29.10
   3  -1   1 1105.29   32.80
   3  -1   1 1192.48   31.50
   3  -1   1 1189.98   32.90
   3  -1   1 1208.48   33.10
  -4   1  -1  140.49    7.90
  -4   1  -1  160.48    9.90
  -4   1  -1  169.78    7.20
  -4   1  -1  166.68    7.90
  -4   1  -1  165.68    9.00
  -4   1  -1  151.78    9.80
  -4   1  -1  148.69    9.50
  -4   1  -1  166.88    7.60
   4  -1   1  146.39    9.70
   4  -1   1  159.88    9.70
   4  -1   1  152.48    8.70
  -5   1  -1  584.64   21.40
  -5   1  -1  589.94   22.90
  -5   1  -1  586.44   19.10
  -5   1  -1  602.34   18.80
  -5   1  -1  596.14   18.00
  -5   1  -1  570.14   22.90
  -5   1  -1  572.84   23.40
  -5   1  -1  619.24   20.20
   5  -1   1  584.64   21.30
   5  -1   1  598.14   23.30
   5  -1   1  572.04   22.60
  -6   1  -1  152.28   11.30
  -6   1  -1  127.99   10.90
  -6   1  -1  137.99    8.90
  -6   1  -1  129.89   10.70
  -6   1  -1  150.28    8.60
  -6   1  -1  134.69   10.20
  -6   1  -1  141.09    8.60
  -6   1  -1  143.09    7.90
   6  -1   1  134.39   11.10
   6  -1   1  148.69   11.10
   6  -1   1  143.09   10.10
  -7   1  -1   17.30    4.80
  -7   1  -1   17.60    3.60
  -7   1  -1   12.90    3.50
  -7   1  -1   19.10    3.90
  -7   1  -1   18.90    3.60
   7  -1   1   11.00    4.30
   7  -1   1   14.40    5.00
   7  -1   1   12.70    3.90
  -8   1  -1   44.50    5.80
  -8   1  -1   49.10    5.90
  -8   1  -1   43.50    8.40
  -8   1  -1   45.40    6.50
   8  -1   1   53.99    9.50
   8  -1   1   57.69    9.10
   8  -1   1   33.50    6.70
  -9   1  -1   67.99    6.50
  -9   1  -1   65.39    7.50
  -9   1  -1   61.89    7.40
   9  -1   1   70.79    8.80
   9  -1   1   57.79    9.70
   9   0  -1  634.14   28.70
   9   0  -1  572.64   27.20
  -9   0   1  538.45   23.30
  -9   0   1  594.74   22.80
  -9   0   1  590.04   21.60
  -9   0   1  553.74   29.70
  -9   0   1  554.74   20.80
   8   0  -1   -3.50    1.80
   8   0  -1   -0.50    2.30
  -8   0   1    1.00    2.00
  -8   0   1   -0.70    1.30
  -8   0   1   -5.20    2.10
  -8   0   1   -1.10    1.50
  -8   0   1   -1.00    1.50
   7   0  -1  547.85   23.70
   7   0  -1  549.74   24.50
  -7   0   1  572.44   20.10
  -7   0   1  554.44   19.20
  -7   0   1  549.45   25.30
  -7   0   1  584.14   19.60
  -7   0   1  556.44   21.10
   6   0  -1   -0.20    1.60
   6   0  -1    5.60    2.50
  -6   0   1    1.70    1.40
  -6   0   1    4.80    2.60
  -6   0   1    1.80    1.40
  -6   0   1    5.40    2.90
  -6   0   1   -0.60    1.80
   5   0  -1 2340.77   59.59
   5   0  -1 2265.97   58.79
   5   0  -1 2219.88   59.19
  -5   0   1 2367.66   54.49
  -5   0   1 2285.37   59.19
  -5   0   1 2247.88   54.59
  -5   0   1 2341.17   56.09
  -5   0   1 2286.67   60.49
  -5   0   1 2195.98   58.99
  -5   0   1 2310.07   60.69
   4   0  -1    0.90    0.60
   4   0  -1    0.60    1.10
   4   0  -1   -0.70    1.10
   4   0  -1    0.40    1.30
   4   0  -1    1.60    1.80
  -4   0   1    0.60    0.80
  -4   0   1   -0.60    1.20
  -4   0   1    1.40    0.90
  -4   0   1   -0.20    1.00
  -4   0   1   -2.10    1.30
  -4   0   1    1.00    1.50
  -4   0   1    0.70    1.20
  -4   0   1    0.10    0.40
  -4   0   1    0.00    0.40
   3   0  -1  307.77   12.00
   3   0  -1  279.37    9.20
   3   0  -1  296.27   11.60
   3   0  -1  301.87   11.50
   3   0  -1  301.27   10.40
   3   0  -1  300.27    7.60
  -3   0   1  300.57   10.40
  -3   0   1  315.87   11.90
  -3   0   1  307.07    7.50
  -3   0   1  289.67   11.30
  -3   0   1  293.37    7.30
  -3   0   1  280.47   11.70
  -3   0   1  290.67    9.40
   2   0  -1    0.60    0.50
   2   0  -1    0.30    0.80
   2   0  -1   -0.40    0.90
   2   0  -1   -0.10    0.50
   2   0  -1    0.40    0.90
   2   0  -1    0.10    0.40
   2   0  -1    0.60    0.40
  -2   0   1    0.50    0.40
  -2   0   1    0.80    1.00
  -2   0   1    0.00    0.90
  -2   0   1    0.20    0.50
  -2   0   1    0.00    0.50
  -2   0   1    0.10    0.70
  -2   0   1    0.40    0.30
   1   0  -1 5396.06  125.59
   1   0  -1 5250.17  228.28
  -1   0   1 5519.65  230.68
  -1   0   1 5368.06  125.69
  -1   0  -1 5153.68  118.39
  -1   0  -1 5155.98  118.19
   1   0   1 5398.96  200.98
   1   0   1 5363.96  204.08
  -2   0  -1   -0.20    0.60
  -2   0  -1    0.10    0.20
  -2   0  -1    1.30    0.70
  -2   0  -1   -0.20    0.30
  -2   0  -1    1.10    1.10
  -2   0  -1    0.10    0.30
  -2   0  -1    0.40    0.60
  -2   0  -1    0.60    0.50
  -2   0  -1    0.50    0.80
  -2   0  -1    1.00    0.80
   2   0   1    0.10    0.70
   2   0   1   -0.70    0.70
   2   0   1    0.30    0.20
   2   0   1    0.80    0.60
   2   0   1   -0.30    0.70
   2   0   1    0.20    0.30
   2   0   1    0.00    0.50
  -3   0  -1  832.22   23.50
  -3   0  -1  833.42   24.20
  -3   0  -1  809.02   24.80
  -3   0  -1  821.12   24.40
  -3   0  -1  835.62   20.50
  -3   0  -1  844.72   21.70
  -3   0  -1  836.32   22.40
  -3   0  -1  832.02   22.20
   3   0   1  851.51   22.00
   3   0   1  835.02   24.20
   3   0   1  837.62   23.20
  -4   0  -1    0.80    1.20
  -4   0  -1   -0.40    1.30
  -4   0  -1    0.70    1.40
  -4   0  -1   -0.10    0.90
  -4   0  -1   -0.20    0.70
  -4   0  -1   -0.60    1.00
  -4   0  -1    0.70    0.60
  -4   0  -1   -0.10    1.40
   4   0   1    1.40    1.60
   4   0   1    0.90    1.30
   4   0   1    2.20    1.80
  -5   0  -1  738.93   26.80
  -5   0  -1  803.82   23.70
  -5   0  -1  766.02   26.30
  -5   0  -1  773.92   21.00
  -5   0  -1  753.82   25.20
  -5   0  -1  719.03   23.10
  -5   0  -1  772.62   26.80
   5   0   1  781.62   26.10
   5   0   1  692.03   24.20
   5   0   1  727.43   26.20
  -6   0  -1    1.30    1.30
  -6   0  -1    3.70    2.10
  -6   0  -1    2.10    1.80
  -6   0  -1   10.90    3.40
  -6   0  -1    3.50    1.70
  -6   0  -1    3.60    2.50
   6   0   1   -0.10    1.70
   6   0   1    0.10    1.50
  -7   0  -1  638.64   27.60
  -7   0  -1  580.74   22.20
  -7   0  -1  584.84   19.30
  -7   0  -1  594.44   22.40
  -7   0  -1  594.04   20.40
   7   0   1  595.04   25.20
   7   0   1  575.64   23.80
  -8   0  -1   -4.40    1.60
  -8   0  -1    0.40    1.40
  -8   0  -1   -0.60    2.70
  -8   0  -1   -0.50    1.20
  -8   0  -1   -1.20    1.60
   8   0   1   -0.50    3.20
   8   0   1    2.00    2.70
  -9   0  -1  131.49   10.80
  -9   0  -1  141.19    9.40
  -9   0  -1  141.09   10.90
  -9   0  -1  146.99    9.00
  -9   0  -1  127.49   16.90
   9   0   1  152.18   13.00
   9  -1  -1   16.70    4.80
   9  -1  -1   24.80    7.50
  -9   1   1   21.60    6.40
  -9   1   1   19.70    4.60
  -9   1   1   16.60    3.90
  -9   1   1   12.40    4.10
   8  -1  -1  114.29   10.70
   8  -1  -1  104.89   11.10
  -8   1   1  104.69    8.30
  -8   1   1  108.99   11.50
  -8   1   1  111.89    8.70
  -8   1   1  108.59    7.80
  -8   1   1  111.19    8.20
   7  -1  -1   37.90    6.70
   7  -1  -1   39.30    6.90
   7  -1  -1   27.10    5.70
  -7   1   1   38.10    4.90
  -7   1   1   36.40    4.50
  -7   1   1   54.29   11.20
  -7   1   1   46.40    5.00
  -7   1   1   49.30    5.50
   6  -1  -1   25.40    5.40
   6  -1  -1   24.90    4.80
   6  -1  -1   24.60    6.10
  -6   1   1   37.80    6.90
  -6   1   1   45.20    4.60
  -6   1   1   37.20    6.20
  -6   1   1   39.70    4.30
  -6   1   1   41.90    4.60
  -6   1   1   40.40    4.70
  -6   1   1   32.50    5.90
  -6   1   1   26.90    4.80
   5  -1  -1   99.19    8.10
   5  -1  -1  106.29    8.70
   5  -1  -1   79.79    7.00
  -5   1   1   95.09    6.00
  -5   1   1   81.19    6.20
  -5   1   1  109.79    8.50
  -5   1   1   90.69    7.50
  -5   1   1   97.79    8.10
  -5   1   1  100.19    6.20
  -5   1   1   84.89    5.60
  -5   1   1   82.79    7.90
   4  -1  -1  259.37   12.10
   4  -1  -1  278.27   12.60
  -4   1   1  268.87    9.90
  -4   1   1  260.07    9.70
  -4   1   1  285.47   10.40
  -4   1   1  269.97   13.60
  -4   1   1  275.17   12.60
  -4   1   1  277.97   12.50
  -4   1   1  244.88   12.00
   3  -1  -1  790.12   23.40
   3  -1  -1  791.12   18.30
   3  -1  -1  774.22   24.60
   3  -1  -1  820.42   18.00
  -3   1   1  780.32   25.20
  -3   1   1  785.02   21.10
  -3   1   1  851.61   20.40
  -3   1   1  798.92   23.40
  -3   1   1  813.22   18.00
  -3   1   1  808.12   25.00
  -3   1   1  815.32   23.60
  -3   1   1  809.22   18.20
   2  -1  -1 3259.97   71.19
   2  -1  -1 3235.08   68.09
  -2   1   1 3061.89   72.99
   1  -1  -1  119.29    4.00
   1  -1  -1  111.59    4.80
   1  -1  -1  124.79    5.90
   1  -1  -1  119.79    4.50
   1  -1  -1  127.59    4.70
  -1   1   1  127.69    6.00
  -1   1   1  124.89    4.90
  -1   1   1  128.09    4.40
  -1   1   1  130.79    4.70
  -1   1   1  121.89    4.00
   0  -1  -1 5278.17  139.79
   0  -1  -1 5845.32  321.57
   0   1   1 5538.35  316.77
   0   1   1 5178.28  138.99
  -1  -1  -1  279.67    8.20
  -1  -1  -1  278.17    8.70
  -1  -1  -1  281.97    7.90
  -1  -1  -1  291.57    9.30
  -1  -1  -1  270.47    7.50
   1   1   1  291.17    8.80
   1   1   1  316.67    8.10
   1   1   1  287.27    7.80
   1   1   1  285.37    9.20
   1   1   1  286.07    8.30
  -2  -1  -1 1291.27   29.30
  -2  -1  -1 1297.57   30.40
  -2  -1  -1 1156.38   27.90
  -2  -1  -1 1126.19   29.70
  -2  -1  -1 1177.88   27.30
  -2  -1  -1 1216.38   27.60
   2   1   1 1175.98   29.90
   2   1   1 1204.98   29.50
   2   1   1 1207.08   28.10
   2   1   1 1205.38   27.80
   2   1   1 1308.87   27.10
   2   1   1 1190.38   29.80
  -3  -1  -1 1276.87   33.70
  -3  -1  -1 1207.78   31.70
  -3  -1  -1 1261.27   32.20
  -3  -1  -1 1272.37   32.10
  -3  -1  -1 1260.07   28.70
  -3  -1  -1 1200.08   28.30
  -3  -1  -1 1249.88   28.70
   3   1   1 1183.38   28.70
   3   1   1 1167.78   28.40
   3   1   1 1228.48   31.40
   3   1   1 1321.77   32.30
   3   1   1 1252.77   32.00
  -4  -1  -1  154.98    8.60
  -4  -1  -1  169.78    9.80
  -4  -1  -1  152.08    8.40
  -4  -1  -1  149.99    5.40
  -4  -1  -1  153.88    6.30
  -4  -1  -1  162.38    5.60
  -4  -1  -1  169.48    8.60
   4   1   1  160.08    8.50
   4   1   1  158.98    8.70
   4   1   1  154.28    5.70
   4   1   1  156.88    8.00
   4   1   1  153.68    5.80
  -5  -1  -1  533.75   20.70
  -5  -1  -1  583.14   14.20
  -5  -1  -1  588.24   14.20
  -5  -1  -1  575.24   20.20
  -5  -1  -1  559.14   22.90
  -5  -1  -1  585.44   20.10
  -5  -1  -1  552.64   21.80
   5   1   1  558.44   18.90
   5   1   1  563.44   20.50
   5   1   1  583.84   14.80
   5   1   1  588.04   20.60
   5   1   1  591.74   15.00
  -6  -1  -1  146.39    9.60
  -6  -1  -1  152.78    4.40
  -6  -1  -1  142.69   10.60
  -6  -1  -1  133.09   10.70
  -6  -1  -1  138.89   11.30
  -6  -1  -1  146.89    9.70
  -6  -1  -1  150.58    4.40
  -6  -1  -1  142.49    7.20
   6   1   1  141.09    8.70
   6   1   1  160.68   10.60
   6   1   1  158.38    5.10
   6   1   1  151.28    5.10
   6   1   1  160.38   10.50
  -7  -1  -1   13.00    4.50
  -7  -1  -1   17.90    3.10
  -7  -1  -1    7.00    3.70
  -7  -1  -1   21.70    4.40
  -7  -1  -1   16.70    3.00
  -7  -1  -1   16.20    4.10
   7   1   1   14.90    4.30
  -8  -1  -1   38.60    6.00
  -8  -1  -1   62.79   10.10
  -8  -1  -1   46.30    4.80
  -8  -1  -1   53.19    6.80
  -8  -1  -1   47.50    5.00
   8   1   1   61.09    9.50
  -9  -1  -1   63.29    8.10
  -9  -1  -1   72.69    7.30
  -9  -1  -1   44.70    7.00
  -9  -1  -1   66.59   11.70
  -9  -1  -1   61.99    5.70
   9   1   1   75.39    8.70
   9  -2  -1    1.30    3.60
   9  -2  -1    6.60    4.20
   9  -2  -1   13.20    5.80
  -9   2   1    6.50    3.20
  -9   2   1   14.10    4.00
  -9   2   1   11.20    5.40
  -9   2   1   11.40    3.00
  -9   2   1   17.00    3.20
   8  -2  -1   22.00    6.40
   8  -2  -1   32.10    7.10
   8  -2  -1   21.20    5.40
  -8   2   1   21.90    4.20
  -8   2   1   22.10    3.70
  -8   2   1   28.80    6.00
  -8   2   1   15.10    3.60
   7  -2  -1   60.79    7.60
   7  -2  -1   67.79    8.90
   7  -2  -1   73.59   10.30
  -7   2   1   68.09    6.30
  -7   2   1   48.00    6.30
  -7   2   1   58.09    5.50
  -7   2   1   60.29    5.30
   6  -2  -1  288.97   15.30
   6  -2  -1  261.27   16.30
  -6   2   1  283.57   12.10
  -6   2   1  286.37   12.70
  -6   2   1  289.07   11.30
  -6   2   1  269.77   16.00
  -6   2   1  274.57   14.00
  -6   2   1  287.17   16.20
   5  -2  -1   66.39    2.50
   5  -2  -1   71.39    7.70
   5  -2  -1   74.69    7.30
   5  -2  -1   61.59    2.30
   5  -2  -1   62.59    6.50
  -5   2   1   67.99    7.00
  -5   2   1   61.69    7.10
  -5   2   1   59.79    5.90
  -5   2   1   65.99    5.20
  -5   2   1   73.29    8.00
  -5   2   1   62.69    4.90
  -5   2   1   59.69    4.20
   4  -2  -1   57.99    2.80
   4  -2  -1   61.49    3.20
   4  -2  -1   59.79    6.10
   4  -2  -1   57.69    5.60
   4  -2  -1   56.79    5.50
  -4   2   1   65.09    3.70
  -4   2   1   66.59    6.10
  -4   2   1   59.79    5.80
  -4   2   1   61.89    6.20
  -4   2   1   62.29    3.20
  -4   2   1   59.99    2.90
  -4   2   1   57.89    4.60
  -4   2   1   50.79    6.40
   3  -2  -1 1750.52   45.80
   3  -2  -1 1834.32   42.70
   3  -2  -1 1767.42   39.50
   3  -2  -1 1717.53   40.10
   3  -2  -1 1772.62   44.20
  -3   2   1 1795.72   39.80
  -3   2   1 1754.62   38.90
  -3   2   1 1796.62   42.70
  -3   2   1 1810.92   40.20
  -3   2   1 1760.42   44.70
  -3   2   1 1710.93   47.20
   2  -2  -1  468.45   16.00
   2  -2  -1  440.56   14.30
   2  -2  -1  440.76   13.40
   2  -2  -1  462.75   12.60
   2  -2  -1  427.36   11.90
   2  -2  -1  401.36   15.60
  -2   2   1  433.96   13.30
  -2   2   1  417.56   15.70
  -2   2   1  411.46   11.90
  -2   2   1  457.75   12.60
   1  -2  -1  147.09    6.00
   1  -2  -1  145.09    3.80
   1  -2  -1  148.19    7.20
   1  -2  -1  134.49    5.50
   1  -2  -1  137.09    5.80
  -1   2   1  150.98    6.10
  -1   2   1  142.19    6.90
  -1   2   1  133.99    5.80
  -1   2   1  148.19    5.70
   0  -2  -1  498.05   13.50
   0  -2  -1  499.45   14.00
   0  -2  -1  468.85   15.00
   0  -2  -1  455.35   13.00
   0  -2  -1  483.45   12.60
   0   2   1  481.75   13.90
   0   2   1  498.95   12.70
   0   2   1  492.35   15.20
   0   2   1  463.85   13.20
  -1  -2  -1 2244.38   50.29
  -1  -2  -1 2242.48   52.49
  -1  -2  -1 2197.98   49.50
   1   2   1 2267.27   52.49
   1   2   1 2242.18   50.69
   1   2   1 2209.18   49.80
   1   2   1 2184.58   50.19
   1   2   1 2209.38   50.89
  -2  -2  -1  609.14   16.40
  -2  -2  -1  654.63   15.70
  -2  -2  -1  623.64   19.30
  -2  -2  -1  601.24   17.00
  -2  -2  -1  635.14   18.40
  -2  -2  -1  612.14   16.70
   2   2   1  601.14   18.10
   2   2   1  586.84   15.30
   2   2   1  601.14   20.90
   2   2   1  623.04   16.80
   2   2   1  574.14   17.00
  -3  -2  -1  780.12   20.80
  -3  -2  -1  819.82   24.20
  -3  -2  -1  798.42   21.30
  -3  -2  -1  831.02   21.70
  -3  -2  -1  789.92   21.30
  -3  -2  -1  802.92   23.70
   3   2   1  825.52   24.10
   3   2   1  826.52   21.70
   3   2   1  749.73   22.60
   3   2   1  767.22   23.50
   3   2   1  797.52   23.20
  -4  -2  -1  169.58    7.00
  -4  -2  -1  170.88    9.50
  -4  -2  -1  160.68    7.10
  -4  -2  -1  168.08   10.30
  -4  -2  -1  161.58    9.30
  -4  -2  -1  168.58    8.30
   4   2   1  174.48    9.30
   4   2   1  172.18    9.10
   4   2   1  178.78    7.30
   4   2   1  172.48    7.60
  -5  -2  -1  820.72   28.60
  -5  -2  -1  815.22   25.80
  -5  -2  -1  810.62   21.20
  -5  -2  -1  811.12   26.80
  -5  -2  -1  822.62   26.70
  -5  -2  -1  833.42   21.60
   5   2   1  769.72   22.00
   5   2   1  821.92   26.70
   5   2   1  830.92   21.80
   5   2   1  794.22   25.40
  -6  -2  -1  240.08    8.50
  -6  -2  -1  210.68   14.10
  -6  -2  -1  199.48   16.70
  -6  -2  -1  237.68   13.10
  -6  -2  -1  237.48    8.30
  -6  -2  -1  223.78   18.20
  -6  -2  -1  239.68   13.10
   6   2   1  230.18    8.70
   6   2   1  234.68   13.10
   6   2   1  215.88    8.80
   6   2   1  233.88   12.10
  -7  -2  -1  127.19   12.20
  -7  -2  -1  135.39   10.60
  -7  -2  -1  121.49    5.20
  -7  -2  -1  129.19    5.30
  -7  -2  -1  131.09   10.10
   7   2   1  133.89    6.10
   7   2   1  126.69    5.90
   7   2   1  130.89    9.30
   7   2   1  135.59   10.60
  -8  -2  -1  166.58   12.30
  -8  -2  -1  199.98   16.80
  -8  -2  -1  175.68    9.10
  -8  -2  -1  159.08   11.90
   8   2   1  166.28   12.60
  -9  -2  -1   23.00    4.00
  -9  -2  -1   19.30    5.20
  -9  -2  -1   14.70    5.50
  -9  -2  -1   18.80    4.40
   9   2   1   24.70    6.20
   8  -3  -1   84.89   13.20
   8  -3  -1   71.59    9.50
  -8   3   1   66.69    7.10
  -8   3   1   74.99    8.50
  -8   3   1   66.29    6.60
  -8   3   1   76.69    5.60
   7  -3  -1  163.98   13.30
   7  -3  -1  164.88   14.30
  -7   3   1  193.08   11.20
  -7   3   1  165.58    7.90
  -7   3   1  188.58   12.80
  -7   3   1  178.38   10.30
   6  -3  -1    5.70    3.10
   6  -3  -1    5.50    0.90
   6  -3  -1    3.50    0.80
   6  -3  -1    3.90    3.00
  -6   3   1    4.50    1.20
  -6   3   1    6.00    2.50
  -6   3   1    4.80    2.30
   5  -3  -1   68.39    7.60
   5  -3  -1   69.09    3.60
   5  -3  -1   78.99    7.30
  -5   3   1   73.89    6.10
  -5   3   1   77.89    3.80
  -5   3   1   67.69    3.90
  -5   3   1   69.69    7.20
   4  -3  -1   90.19    4.90
   4  -3  -1   94.69    8.30
   4  -3  -1  100.99    8.90
   4  -3  -1   89.39    7.10
   4  -3  -1   88.99    6.00
   4  -3  -1   92.19    4.60
  -4   3   1   88.89    4.80
  -4   3   1   86.69    4.60
  -4   3   1  101.09    6.60
  -4   3   1   97.19    9.10
  -4   3   1   93.99    7.50
   3  -3  -1  333.87   11.40
   3  -3  -1  343.17   15.80
   3  -3  -1  326.27   15.50
   3  -3  -1  328.27   13.50
   3  -3  -1  326.57   12.50
   3  -3  -1  335.67   10.80
  -3   3   1  340.27   14.00
  -3   3   1  347.17   11.60
  -3   3   1  341.97   16.20
  -3   3   1  337.17   11.10
  -3   3   1  340.67   12.80
   2  -3  -1 3202.38   75.99
   2  -3  -1 2956.70   71.59
   2  -3  -1 3275.47   70.79
  -2   3   1 3260.07   73.39
  -2   3   1 3151.38   70.89
  -2   3   1 3182.58   71.59
  -2   3   1 3192.08   76.49
  -2   3   1 3046.20   71.99
   1  -3  -1  146.59    7.10
   1  -3  -1  143.19    6.70
   1  -3  -1  144.09    4.90
   1  -3  -1  140.99    6.60
   1  -3  -1  151.28    8.10
  -1   3   1  150.48    7.20
  -1   3   1  143.09    6.80
  -1   3   1  135.49    6.70
  -1   3   1  144.29    4.90
  -1   3   1  144.99    8.30
   0  -3  -1  404.46   13.50
   0  -3  -1  431.96   14.30
   0  -3  -1  442.46   12.70
   0  -3  -1  419.56   13.30
   0  -3  -1  437.46   13.90
   0  -3  -1  425.26   15.80
   0   3   1  429.26   14.30
   0   3   1  433.26   15.90
   0   3   1  420.96   13.50
   0   3   1  451.05   12.80
   0   3   1  440.36   13.90
  -1  -3  -1  760.62   21.50
  -1  -3  -1  835.22   22.90
  -1  -3  -1  779.52   24.30
  -1  -3  -1  772.42   22.30
  -1  -3  -1  765.12   21.60
   1   3   1  788.92   24.20
   1   3   1  796.02   21.40
   1   3   1  813.82   21.90
   1   3   1  765.42   21.70
   1   3   1  770.52   22.80
  -2  -3  -1 4831.22  109.29
  -2  -3  -1 4670.03  106.29
  -2  -3  -1 4707.33  106.69
  -2  -3  -1 4589.34  105.69
  -2  -3  -1 4893.91  105.39
   2   3   1 4859.91  106.49
   2   3   1 4914.21  105.79
   2   3   1 4631.64  108.39
   2   3   1 4702.23  105.49
   2   3   1 4850.31  106.89
  -3  -3  -1  558.24   20.40
  -3  -3  -1  590.74   15.50
  -3  -3  -1  562.44   19.50
  -3  -3  -1  589.24   17.30
  -3  -3  -1  559.04   17.40
  -3  -3  -1  569.14   18.00
   3   3   1  551.54   19.40
   3   3   1  578.84   14.40
   3   3   1  566.24   18.20
   3   3   1  558.44   17.60
   3   3   1  570.84   20.00
  -4  -3  -1  126.09    6.60
  -4  -3  -1  122.49    6.80
  -4  -3  -1  126.29    8.90
  -4  -3  -1  113.49    6.70
  -4  -3  -1  114.69    6.20
  -4  -3  -1  111.79    8.20
   4   3   1  125.89    8.60
   4   3   1  116.19    7.00
   4   3   1  133.59    8.40
   4   3   1  108.69    8.20
  -5  -3  -1   55.49    4.30
  -5  -3  -1   47.40    4.70
  -5  -3  -1   39.40    6.30
  -5  -3  -1   53.09    4.60
  -5  -3  -1   65.49    7.10
  -5  -3  -1   51.09    4.80
  -5  -3  -1   55.99    6.40
   5   3   1   47.40    4.20
   5   3   1   55.09    4.70
   5   3   1   52.59    5.80
   5   3   1   57.39    6.10
  -6  -3  -1  646.64   24.90
  -6  -3  -1  607.04   24.60
  -6  -3  -1  617.24   18.90
  -6  -3  -1  626.14   21.20
  -6  -3  -1  610.84   21.90
  -6  -3  -1  621.74   19.00
   6   3   1  645.64   20.10
   6   3   1  634.54   19.50
   6   3   1  609.14   23.10
  -7  -3  -1    6.30    3.50
  -7  -3  -1    8.20    2.60
  -7  -3  -1   13.00    4.40
  -7  -3  -1   11.90    2.20
  -7  -3  -1    9.70    4.00
  -7  -3  -1   15.70    2.70
   7   3   1   17.80    3.10
   7   3   1    7.20    2.90
   7   3   1   16.40    4.80
   7   3   1   12.20    2.70
  -8  -3  -1   10.80    4.70
  -8  -3  -1   13.90    3.30
  -8  -3  -1    8.60    3.30
  -8  -3  -1   14.60    2.30
  -8  -3  -1    4.80    4.90
  -8  -3  -1   14.60    4.60
  -8  -3  -1   18.40    2.60
   8   3   1   15.80    2.80
   8   3   1   16.60    2.90
   8   3   1   13.60    5.20
   8   3   1    6.90    3.60
   8  -4  -1  180.58   16.70
   8  -4  -1  200.78   16.30
  -8   4   1  168.98   13.50
  -8   4   1  202.28   14.30
  -8   4   1  169.48   11.80
   7  -4  -1   32.40    7.70
   7  -4  -1   26.90    6.40
  -7   4   1   44.50    6.50
  -7   4   1   32.70    5.00
  -7   4   1   38.30    6.80
   6  -4  -1  342.17   10.60
   6  -4  -1  339.37   19.10
   6  -4  -1  337.37   17.50
   6  -4  -1  344.57   11.10
   6  -4  -1  339.97   20.20
  -6   4   1  331.47   10.70
  -6   4   1  322.67   17.70
  -6   4   1  331.87   15.50
  -6   4   1  351.26   11.20
   5  -4  -1  834.02   26.70
   5  -4  -1  818.62   28.70
   5  -4  -1  869.81   33.20
   5  -4  -1  818.92   22.20
   5  -4  -1  828.52   23.10
   5  -4  -1  767.82   30.90
  -5   4   1  864.91   33.40
  -5   4   1  838.42   23.30
  -5   4   1  937.41   33.80
   4  -4  -1   90.69    5.40
   4  -4  -1  104.49    8.10
   4  -4  -1  118.29    9.60
   4  -4  -1   95.89    5.90
   4  -4  -1  103.79    7.20
   4  -4  -1  104.49    9.80
  -4   4   1   95.19    9.80
  -4   4   1   99.09    5.90
  -4   4   1  101.49    8.20
  -4   4   1  112.59    7.70
  -4   4   1  100.19    6.00
   3  -4  -1  367.36   17.90
   3  -4  -1  400.26   14.80
   3  -4  -1  360.76   17.30
   3  -4  -1  369.86   12.80
   3  -4  -1  368.56   15.70
  -3   4   1  376.86   14.80
  -3   4   1  375.96   18.00
  -3   4   1  372.56   13.20
  -3   4   1  347.47   13.40
  -3   4   1  353.46   15.40
   2  -4  -1  798.52   26.40
   2  -4  -1  770.52   22.10
   2  -4  -1  751.72   22.90
   2  -4  -1  787.92   23.20
  -2   4   1  772.12   23.50
  -2   4   1  781.62   23.30
  -2   4   1  757.22   22.40
  -2   4   1  780.52   26.10
   1  -4  -1  643.54   20.50
   1  -4  -1  662.33   17.00
   1  -4  -1  666.23   20.00
   1  -4  -1  623.04   19.60
   1  -4  -1  648.74   21.60
  -1   4   1  638.34   19.90
  -1   4   1  659.83   20.40
  -1   4   1  643.74   22.90
  -1   4   1  668.73   17.10
  -1   4   1  663.93   20.90
   0  -4  -1  686.53   20.70
   0  -4  -1  714.93   21.10
   0  -4  -1  697.13   21.90
   0  -4  -1  743.23   24.90
   0  -4  -1  724.03   19.80
   0  -4  -1  690.93   21.10
   0   4   1  745.53   21.90
   0   4   1  672.33   24.10
   0   4   1  683.83   21.30
   0   4   1  676.83   21.00
   0   4   1  721.33   22.20
  -1  -4  -1  796.32   22.90
  -1  -4  -1  813.12   23.80
  -1  -4  -1  823.62   21.60
  -1  -4  -1  815.82   23.40
  -1  -4  -1  812.72   24.50
   1   4   1  810.42   26.80
   1   4   1  808.72   23.60
   1   4   1  796.12   23.90
   1   4   1  805.62   24.70
   1   4   1  816.92   23.40
  -2  -4  -1 1213.98   33.50
  -2  -4  -1 1192.58   36.40
  -2  -4  -1 1239.48   31.80
  -2  -4  -1 1184.78   33.30
  -2  -4  -1 1230.98   32.90
   2   4   1 1217.28   32.90
   2   4   1 1260.47   36.40
   2   4   1 1205.48   33.80
   2   4   1 1126.29   35.40
   2   4   1 1237.28   33.60
  -3  -4  -1  104.69    6.70
  -3  -4  -1  103.19    7.00
  -3  -4  -1   93.99    6.00
  -3  -4  -1  104.09    8.70
  -3  -4  -1   89.29    7.20
  -3  -4  -1   94.79    3.90
   3   4   1   82.69    6.80
   3   4   1   95.09    6.90
   3   4   1   95.39    7.80
   3   4   1   89.89    5.20
   3   4   1  101.69    6.50
  -4  -4  -1  657.93   25.30
  -4  -4  -1  663.23   24.00
  -4  -4  -1  705.93   21.60
  -4  -4  -1  636.04   21.50
  -4  -4  -1  673.83   20.80
  -4  -4  -1  678.63   18.00
   4   4   1  671.03   24.60
   4   4   1  642.34   23.90
   4   4   1  660.63   22.30
   4   4   1  684.23   21.90
  -5  -4  -1  296.07   12.40
  -5  -4  -1  276.47   12.00
  -5  -4  -1  275.57   14.90
  -5  -4  -1  280.47   12.50
  -5  -4  -1  282.37   15.80
  -5  -4  -1  278.67   10.80
   5   4   1  277.07   12.90
   5   4   1  290.67   14.80
   5   4   1  265.37   14.60
  -6  -4  -1   72.19    8.90
  -6  -4  -1   74.89    6.00
  -6  -4  -1   85.09    6.40
  -6  -4  -1   65.09    5.80
  -6  -4  -1   71.19    5.80
  -6  -4  -1   89.59    8.80
   6   4   1   68.99    6.10
   6   4   1   75.29    7.70
   6   4   1   74.69    7.90
   6   4   1   76.49    6.20
  -7  -4  -1  196.38   10.70
  -7  -4  -1  198.08    9.60
  -7  -4  -1  190.58   13.10
  -7  -4  -1  188.08    9.70
  -7  -4  -1  174.18   10.70
  -7  -4  -1  194.08   14.00
   7   4   1  205.58   13.80
   7   4   1  192.08   10.20
   7   4   1  178.78   10.50
   7   4   1  192.08   12.80
  -8  -4  -1   41.90    5.60
  -8  -4  -1   41.00    8.50
  -8  -4  -1   56.29    7.10
  -8  -4  -1   42.80    5.20
  -8  -4  -1   49.40    4.70
  -8  -4  -1   44.70    7.50
   8   4   1   40.00    7.30
   8   4   1   41.60    5.10
   8   4   1   49.10    8.50
   8   4   1   47.20    7.10
   8  -5  -1   69.69   20.20
   8  -5  -1   39.30    9.10
  -8   5   1   38.00    7.90
  -8   5   1   43.70    6.40
  -8   5   1   64.19    8.90
   7  -5  -1  135.09    5.90
   7  -5  -1  148.09   13.70
   7  -5  -1  138.79   14.30
   7  -5  -1  130.59    6.20
  -7   5   1  133.59    6.00
  -7   5   1  112.99   11.60
  -7   5   1  128.19    6.20
  -7   5   1  123.99   10.10
   6  -5  -1   63.29    4.50
   6  -5  -1   80.49   10.40
   6  -5  -1   69.39    5.30
   6  -5  -1   91.69   10.70
  -6   5   1   67.59    8.00
  -6   5   1   66.79    4.70
  -6   5   1   66.59    7.00
  -6   5   1   64.59    5.20
   5  -5  -1   16.00    4.30
   5  -5  -1   27.40    4.60
   5  -5  -1   26.20    3.00
   5  -5  -1   24.10    5.50
  -5   5   1   20.90    3.20
  -5   5   1   18.40    4.70
  -5   5   1   23.70    3.90
   4  -5  -1  328.57   13.60
   4  -5  -1  313.47   18.50
   4  -5  -1  323.17   15.30
   4  -5  -1  325.77   15.90
   4  -5  -1  327.27   18.40
  -4   5   1  343.67   15.40
  -4   5   1  319.97   13.60
  -4   5   1  339.07   13.30
  -4   5   1  309.57   16.50
   3  -5  -1  109.59    9.60
   3  -5  -1  137.99    7.70
   3  -5  -1  138.79    8.50
   3  -5  -1  128.79    9.50
   3  -5  -1  126.79    8.00
  -3   5   1  134.49   10.20
  -3   5   1  136.69    8.90
  -3   5   1  130.29    8.40
  -3   5   1  130.39    8.00
  -3   5   1  137.09    9.50
   2  -5  -1  188.38    9.90
   2  -5  -1  166.88    5.60
   2  -5  -1  159.48   10.50
   2  -5  -1  175.38    8.90
   2  -5  -1  153.98    8.90
  -2   5   1  168.98    9.80
  -2   5   1  163.88    9.50
  -2   5   1  160.58    9.00
  -2   5   1  192.38   11.90
   1  -5  -1  165.38    6.90
   1  -5  -1  149.99    9.50
   1  -5  -1  156.38    8.70
   1  -5  -1  155.28    8.60
   1  -5  -1  152.38    9.10
  -1   5   1  160.08    8.90
  -1   5   1  155.38    8.90
  -1   5   1  163.28    6.90
  -1   5   1  150.18   10.50
  -1   5   1  161.38    9.40
   0  -5  -1  541.75   18.40
   0  -5  -1  531.05   16.80
   0  -5  -1  541.15   19.50
   0  -5  -1  528.85   18.20
   0  -5  -1  530.65   18.50
   0   5   1  522.75   21.70
   0   5   1  545.15   17.10
   0   5   1  533.65   19.60
   0   5   1  530.85   18.90
   0   5   1  530.55   18.90
  -1  -5  -1   84.29    6.30
  -1  -5  -1   96.69    5.50
  -1  -5  -1   84.99    6.40
  -1  -5  -1   91.59    7.20
  -1  -5  -1   93.89    8.50
  -1  -5  -1   97.89    6.40
   1   5   1   87.69    7.00
   1   5   1   76.99    6.50
   1   5   1   84.59    7.90
   1   5   1   90.89    6.40
   1   5   1   84.29    6.50
  -2  -5  -1  118.39    7.90
  -2  -5  -1  130.69   10.30
  -2  -5  -1  120.59    7.40
  -2  -5  -1  119.39    8.00
  -2  -5  -1  118.69    8.30
  -2  -5  -1  122.69    5.10
   2   5   1  117.59    8.30
   2   5   1  111.99    8.00
   2   5   1  117.09    7.90
   2   5   1  113.99    7.90
   2   5   1  118.29    9.70
  -3  -5  -1 1125.29   31.90
  -3  -5  -1 1152.98   33.30
  -3  -5  -1 1137.09   34.10
  -3  -5  -1 1126.09   34.70
  -3  -5  -1 1193.88   38.70
   3   5   1 1139.79   33.80
   3   5   1 1107.39   34.30
   3   5   1 1194.18   37.70
   3   5   1 1205.88   35.40
   3   5   1 1162.68   34.20
  -4  -5  -1  833.62   26.70
  -4  -5  -1  842.52   31.80
  -4  -5  -1  882.91   27.90
  -4  -5  -1  879.31   26.20
  -4  -5  -1  850.01   29.60
   4   5   1  864.81   34.50
   4   5   1  819.62   27.10
   4   5   1  844.52   31.80
   4   5   1  879.41   31.10
  -5  -5  -1   15.00    4.20
  -5  -5  -1   14.90    3.70
  -5  -5  -1   10.50    2.60
  -5  -5  -1   12.60    2.80
  -5  -5  -1    9.50    3.20
   5   5   1   11.30    4.60
   5   5   1   10.10    3.10
   5   5   1   14.30    3.40
  -6  -5  -1  162.48    9.70
  -6  -5  -1  155.88   11.80
  -6  -5  -1  155.38   13.30
  -6  -5  -1  163.48    9.30
  -6  -5  -1  161.78    9.90
   6   5   1  151.88   10.40
   6   5   1  173.28   12.30
   6   5   1  147.09   11.70
  -7  -5  -1  178.38   10.20
  -7  -5  -1  188.58   10.50
  -7  -5  -1  164.08   13.40
  -7  -5  -1  175.28   14.50
  -7  -5  -1  173.28    9.90
   7   5   1  155.58   12.50
   7   5   1  181.28   10.60
   7   5   1  178.08   13.00
   7   5   1  158.58   10.80
   8   5   1    9.20    4.60
   8   5   1    9.80    4.70
   7  -6  -1   26.60    6.40
   7  -6  -1   35.90    8.70
   7  -6  -1   29.00    3.70
   7  -6  -1   25.60    6.70
   7  -6  -1   21.50    5.10
  -7   6   1   17.80    6.00
  -7   6   1   30.40    6.00
  -7   6   1   31.00    4.00
  -7   6   1   27.20    4.00
  -7   6   1   25.30    6.40
   6  -6  -1  108.19   12.30
   6  -6  -1  102.49    9.80
   6  -6  -1   90.69    6.80
   6  -6  -1   99.39    8.90
   6  -6  -1   99.99   11.40
   6  -6  -1  110.59    6.90
  -6   6   1  106.69    7.50
  -6   6   1  110.89    9.70
  -6   6   1  107.29   10.80
  -6   6   1  107.69    7.10
  -6   6   1   93.39   10.20
   5  -6  -1   12.40    4.70
   5  -6  -1    9.30    2.40
   5  -6  -1    5.30    3.50
   5  -6  -1    7.90    2.30
   5  -6  -1   10.00    3.60
   5  -6  -1    1.00    2.20
  -5   6   1    8.10    3.20
  -5   6   1    6.50    1.80
  -5   6   1    1.30    2.60
  -5   6   1    7.10    2.00
  -5   6   1    9.00    3.20
   4  -6  -1  278.27   17.20
   4  -6  -1  288.07   15.80
   4  -6  -1  288.07   18.90
   4  -6  -1  271.07   14.00
   4  -6  -1  271.47   12.20
  -4   6   1  272.07   16.80
  -4   6   1  278.27   13.40
  -4   6   1  262.97   12.60
  -4   6   1  289.07   15.10
  -4   6   1  267.87   16.50
   3  -6  -1  414.96   20.60
   3  -6  -1  394.26   16.80
   3  -6  -1  414.06   16.10
   3  -6  -1  425.36   17.50
  -3   6   1  408.46   16.70
  -3   6   1  378.06   19.70
  -3   6   1  396.16   17.10
  -3   6   1  390.56   17.80
   2  -6  -1  183.78    6.60
   2  -6  -1  177.18   15.20
   2  -6  -1  159.98    9.50
   2  -6  -1  199.78   12.50
  -2   6   1  163.48   10.50
  -2   6   1  172.38   10.60
  -2   6   1  182.38   12.90
   1  -6  -1    4.40    1.90
   1  -6  -1    5.10    2.40
   1  -6  -1   10.40    2.10
   1  -6  -1    6.40    2.50
   1  -6  -1    9.40    2.60
  -1   6   1    4.20    2.00
  -1   6   1    4.40    2.50
  -1   6   1    8.70    2.80
   0  -6  -1  193.58    9.30
   0  -6  -1  190.48   10.30
   0  -6  -1  194.18   11.60
   0  -6  -1  183.58   10.70
   0  -6  -1  198.88   10.60
   0   6   1  197.48   11.20
   0   6   1  184.18   11.60
   0   6   1  207.58    9.80
   0   6   1  191.28   11.10
   0   6   1  198.58   13.40
  -1  -6  -1  347.07   15.60
  -1  -6  -1  360.26   16.50
  -1  -6  -1  390.06   22.50
  -1  -6  -1  348.17   14.90
  -1  -6  -1  375.96   15.10
  -1  -6  -1  360.76   13.20
   1   6   1  380.56   16.50
   1   6   1  359.26   16.10
   1   6   1  378.86   17.20
   1   6   1  334.07   18.20
   1   6   1  353.96   14.80
  -2  -6  -1   70.49    6.90
  -2  -6  -1   73.79    6.80
  -2  -6  -1   74.19    6.30
  -2  -6  -1   72.19    6.80
  -2  -6  -1   76.29    4.00
  -2  -6  -1   72.99    8.70
   2   6   1   66.99    6.70
   2   6   1   76.09    7.00
   2   6   1   57.39    6.60
   2   6   1   66.79    7.10
   2   6   1   65.99    8.30
  -3  -6  -1  149.09    9.70
  -3  -6  -1  148.69   10.30
  -3  -6  -1  141.89    8.80
  -3  -6  -1  158.18   10.80
  -3  -6  -1  156.08   12.90
   3   6   1  144.99   10.20
   3   6   1  171.08   11.30
   3   6   1  141.09   10.30
   3   6   1  145.89   11.70
   3   6   1  140.19   10.00
   3   6   1  142.59    7.80
  -4  -6  -1    1.00    1.80
  -4  -6  -1   -2.60    1.70
  -4  -6  -1   -1.30    2.20
  -4  -6  -1   -0.70    1.90
  -4  -6  -1   -0.40    1.40
   4   6   1   -0.50    1.50
   4   6   1    0.90    0.80
   4   6   1   -0.80    2.30
   4   6   1    1.70    2.30
  -5  -6  -1  183.08   13.30
  -5  -6  -1  191.38   11.60
  -5  -6  -1  196.08   11.60
  -5  -6  -1  179.78   14.70
  -5  -6  -1  187.58   10.50
   5   6   1  172.68   13.50
   5   6   1  182.58   12.30
   5   6   1  194.18   12.30
  -6  -6  -1   22.00    5.50
  -6  -6  -1   31.60    6.50
  -6  -6  -1   36.90    6.00
  -6  -6  -1   38.00    5.80
  -6  -6  -1   30.70    4.70
   6   6   1   33.60    6.70
   6   6   1   28.10    5.70
   6   6   1   40.60    5.80
   6   6   1   25.60    5.80
  -7  -6  -1  113.89    9.30
  -7  -6  -1  116.79   12.20
  -7  -6  -1  129.89   11.80
  -7  -6  -1   96.39    7.70
  -7  -6  -1  103.49    8.70
   7   6   1   99.49   10.80
   7   6   1  105.39   10.50
   7   6   1   94.49    9.70
   6  -7  -1    2.20    4.30
   6  -7  -1    0.00    2.10
   6  -7  -1    5.20    2.90
   6  -7  -1   -2.00    2.90
   6  -7  -1   11.30    5.10
   6  -7  -1    5.90    3.20
  -6   7   1    5.80    2.70
  -6   7   1    3.70    2.90
  -6   7   1    4.30    3.40
  -6   7   1    3.50    1.90
  -6   7   1   -1.00    3.50
   5  -7  -1   66.69    8.30
   5  -7  -1   68.09    7.10
   5  -7  -1   81.19    6.70
   5  -7  -1   68.29   11.80
   5  -7  -1   74.49    7.60
   5  -7  -1   77.89   10.30
  -5   7   1   80.39    9.80
  -5   7   1   71.09    9.40
  -5   7   1   69.79    9.40
  -5   7   1   71.39    6.80
  -5   7   1   80.09    7.00
   4  -7  -1   11.10    4.20
   4  -7  -1   16.40    5.60
   4  -7  -1   10.40    4.00
   4  -7  -1   14.20    3.80
   4  -7  -1   17.20    4.20
   4  -7  -1   15.30    4.10
  -4   7   1   17.40    5.20
  -4   7   1   16.10    4.00
  -4   7   1   14.30    3.90
  -4   7   1   15.60    3.50
  -4   7   1   18.60    4.50
   3  -7  -1  170.98   10.60
   3  -7  -1  168.78   11.10
   3  -7  -1  175.28   11.30
   3  -7  -1  186.58   13.80
  -3   7   1  161.68   13.50
  -3   7   1  156.48   11.30
  -3   7   1  154.48   10.40
  -3   7   1  193.78   12.00
  -3   7   1  177.38   13.30
   2  -7  -1    2.60    1.60
   2  -7  -1    1.00    1.50
   2  -7  -1    1.70    2.20
   2  -7  -1   -1.00    1.20
   2  -7  -1    4.80    3.10
  -2   7   1    2.10    1.40
  -2   7   1    2.90    2.40
  -2   7   1    2.70    2.20
  -2   7   1    5.90    2.80
  -2   7   1    4.80    1.30
   1  -7  -1  351.76   16.30
   1  -7  -1  349.87   17.10
   1  -7  -1  364.36   17.00
   1  -7  -1  348.07   16.90
   1  -7  -1  342.77   12.80
  -1   7   1  362.56   17.60
  -1   7   1  355.16   20.10
  -1   7   1  360.56   17.30
  -1   7   1  352.86   16.70
   0  -7  -1  222.78   12.70
   0  -7  -1  226.18   11.90
   0  -7  -1  207.98   11.80
   0  -7  -1  225.48   10.90
   0  -7  -1  240.38   14.00
   0   7   1  208.08   12.80
   0   7   1  215.08   15.20
   0   7   1  217.98   13.00
   0   7   1  225.68   13.50
  -1  -7  -1   26.80    4.80
  -1  -7  -1   33.40    5.30
  -1  -7  -1   36.50    4.60
  -1  -7  -1   28.30    4.90
  -1  -7  -1   27.50    3.60
   1   7   1   28.50    5.00
   1   7   1   18.30    4.00
   1   7   1   33.10    4.60
   1   7   1   27.90    6.00
   1   7   1   38.40    6.00
  -2  -7  -1  826.92   32.70
  -2  -7  -1  860.11   30.30
  -2  -7  -1  810.52   27.30
  -2  -7  -1  841.92   28.90
  -2  -7  -1  817.12   34.00
   2   7   1  810.62   33.10
   2   7   1  800.02   29.10
   2   7   1  819.12   26.90
   2   7   1  797.62   30.00
   2   7   1  801.52   29.20
  -3  -7  -1    6.30    3.20
  -3  -7  -1    7.80    2.60
  -3  -7  -1    9.60    3.00
  -3  -7  -1    7.40    2.50
   3   7   1    6.70    3.50
   3   7   1    7.80    2.50
   3   7   1    5.50    2.80
   3   7   1    8.10    3.40
   3   7   1    1.00    3.10
  -4  -7  -1   71.69    8.40
  -4  -7  -1   95.29    8.50
  -4  -7  -1   64.89   10.80
  -4  -7  -1   71.69    8.20
  -4  -7  -1  102.19    7.90
   4   7   1   88.29    9.10
   4   7   1   91.69    8.90
   4   7   1   98.79    5.90
   4   7   1   88.99    6.60
   4   7   1  101.79   10.30
  -5  -7  -1  198.08   13.30
  -5  -7  -1  178.68   15.90
  -5  -7  -1  212.38   11.90
  -5  -7  -1  210.78   14.60
  -5  -7  -1  213.38   13.00
   5   7   1  199.48   13.70
   5   7   1  221.38   16.10
   5   7   1  219.68   14.40
  -6  -7  -1   33.20    5.80
  -6  -7  -1   32.70    5.40
  -6  -7  -1   23.10    4.00
  -6  -7  -1   30.50    7.10
  -6  -7  -1   16.90    6.30
   6   7   1   26.10    6.70
   6   7   1   20.40    5.10
   6   7   1   23.30    5.80
   6   7   1   27.40    5.80
   5  -8  -1   -2.70    3.00
   5  -8  -1    6.80    3.10
   5  -8  -1    0.90    3.00
   5  -8  -1    8.20    4.50
   5  -8  -1    2.60    4.10
  -5   8   1   10.90    4.10
  -5   8   1    2.30    3.80
  -5   8   1    5.20    2.70
  -5   8   1   -2.60    2.40
  -5   8   1    2.60    3.20
   4  -8  -1   30.90    5.70
   4  -8  -1   33.60    6.00
   4  -8  -1   35.80    7.30
   4  -8  -1   28.40    7.80
   4  -8  -1   29.00    6.70
  -4   8   1   40.10    6.20
  -4   8   1   36.50    7.20
  -4   8   1   21.70    4.70
  -4   8   1   43.50    7.10
  -4   8   1   33.00    7.00
   3  -8  -1  227.88   13.90
   3  -8  -1  228.58   14.00
   3  -8  -1  205.28   12.80
   3  -8  -1  225.18   15.90
  -3   8   1  220.48   15.90
  -3   8   1  214.68   13.80
  -3   8   1  208.88   13.00
  -3   8   1  209.08   14.00
  -3   8   1  224.48   17.20
   2  -8  -1   13.80    2.30
   2  -8  -1   14.50    4.50
   2  -8  -1    7.20    3.20
   2  -8  -1   13.80    3.70
   2  -8  -1   19.00    4.40
  -2   8   1    5.20    3.70
  -2   8   1   12.50    4.50
  -2   8   1   18.50    4.60
  -2   8   1   12.90    3.80
   1  -8  -1  126.19    9.50
   1  -8  -1   93.19    8.80
   1  -8  -1  120.99   10.20
   1  -8  -1  100.99    9.00
   1  -8  -1  103.79    6.60
  -1   8   1  101.19    9.90
  -1   8   1  109.89    9.70
  -1   8   1  124.69   12.70
  -1   8   1  101.49    9.10
  -1   8   1  123.29   10.70
   0  -8  -1  125.79    8.30
   0  -8  -1  139.99   11.40
   0  -8  -1  137.09    8.80
   0  -8  -1  129.49    9.60
   0  -8  -1  127.09   10.30
   0   8   1  129.99   10.70
   0   8   1  121.39   10.40
   0   8   1  123.49   13.10
   0   8   1  127.29   10.60
   0   8   1  127.79   10.50
  -1  -8  -1  737.93   30.60
  -1  -8  -1  740.93   22.40
  -1  -8  -1  713.63   29.10
  -1  -8  -1  717.23   26.30
   1   8   1  684.23   28.50
   1   8   1  739.53   28.30
   1   8   1  721.63   28.30
   1   8   1  632.64   31.10
   1   8   1  734.23   27.50
  -2  -8  -1   68.49    7.40
  -2  -8  -1   89.39    8.20
  -2  -8  -1   85.59    9.10
  -2  -8  -1   81.19    7.90
   2   8   1   74.89    8.50
   2   8   1   92.29    8.10
   2   8   1   85.89    9.20
   2   8   1   83.39    9.20
  -3  -8  -1  163.08   10.90
  -3  -8  -1  152.18   12.00
  -3  -8  -1  142.29   10.70
  -3  -8  -1  141.79   11.10
   3   8   1  136.99   13.60
   3   8   1  131.89   11.60
   3   8   1  156.28   12.20
   3   8   1  131.39   11.50
   3   8   1  150.38    9.60
  -4  -8  -1    1.10    3.10
  -4  -8  -1   -2.00    2.80
  -4  -8  -1    0.30    2.50
  -4  -8  -1   -3.40    2.00
  -4  -8  -1   -0.10    1.20
   4   8   1   -4.50    2.80
   4   8   1   -4.60    2.10
   4   8   1   -0.70    1.70
   4   8   1   -3.60    3.00
   4   8   1    5.80    3.10
  -5  -8  -1    3.50    2.80
  -5  -8  -1   11.10    3.00
  -5  -8  -1   10.70    4.10
  -5  -8  -1    9.50    3.60
  -5  -8  -1   10.60    5.40
   5   8   1   10.90    4.80
   5   8   1    8.00    4.90
   5   8   1    7.20    4.30
   3  -9  -1    1.50    3.50
   3  -9  -1    7.50    3.60
   3  -9  -1    0.10    3.60
   3  -9  -1    2.70    3.10
  -3   9   1    0.20    3.00
  -3   9   1    5.70    3.70
  -3   9   1    1.90    4.60
  -3   9   1    3.40    2.50
  -3   9   1    4.90    3.40
   2  -9  -1    3.90    3.00
   2  -9  -1   -4.10    2.10
   2  -9  -1   -1.40    2.80
   2  -9  -1    1.70    1.50
  -2   9   1    7.30    4.10
  -2   9   1    3.80    4.70
  -2   9   1   -0.60    2.80
  -2   9   1    1.60    2.10
   1  -9  -1   21.00    5.40
   1  -9  -1   30.40    5.10
   1  -9  -1   10.30    4.00
   1  -9  -1   23.10    3.60
   1  -9  -1   20.40    5.00
  -1   9   1   15.40    5.20
  -1   9   1   17.10    4.90
  -1   9   1   14.50    5.80
  -1   9   1   23.40    5.10
  -1   9   1   23.30    6.80
   0  -9  -1    3.70    2.10
   0  -9  -1    3.40    2.30
   0  -9  -1    0.00    2.50
   0  -9  -1    6.00    3.80
   0  -9  -1    2.70    3.50
   0   9   1    1.60    4.30
   0   9   1    7.20    3.10
   0   9   1   12.70    4.60
   0   9   1    5.30    3.40
   0   9   1   -0.50    3.50
  -1  -9  -1   29.50    6.80
  -1  -9  -1   28.60    5.60
  -1  -9  -1   36.40    5.70
  -1  -9  -1   38.20    4.30
  -1  -9  -1   33.30    6.10
   1   9   1   39.30    7.40
   1   9   1   34.70    7.10
   1   9   1   19.90    5.50
   1   9   1   39.70    6.90
   1   9   1   34.00    7.20
  -2  -9  -1  101.19   10.40
  -2  -9  -1  120.99   10.00
  -2  -9  -1  125.09   10.30
  -2  -9  -1  128.89   12.30
   2   9   1  125.39   11.60
   2   9   1  127.39   12.00
   2   9   1  106.49    9.90
   2   9   1  125.89   11.30
   2   9   1  119.89   14.20
  -3  -9  -1   59.79    7.30
  -3  -9  -1   56.29    8.40
  -3  -9  -1   48.40    7.50
  -3  -9  -1   48.60    7.70
   3   9   1   39.80    7.40
   3   9   1   51.89   10.40
   3   9   1   75.09    9.30
   3   9   1   59.69    6.70
   3   9   1   52.29    8.70
   3   9  -2  188.68   17.30
   3   9  -2  222.08   15.00
   3   9  -2  241.18   13.00
   3   9  -2  209.48   16.40
   3   9  -2  223.18   15.00
  -3  -9   2  218.38   15.80
  -3  -9   2  187.98   17.30
  -3  -9   2  226.08   15.00
  -3  -9   2  223.68   14.70
   2   9  -2   -4.40    4.10
   2   9  -2   -1.60    2.50
   2   9  -2   -2.40    2.40
   2   9  -2    3.00    2.50
   2   9  -2    3.50    2.90
   2   9  -2   -2.40    3.00
  -2  -9   2   -3.50    2.30
  -2  -9   2    2.40    2.90
  -2  -9   2    1.20    3.30
  -2  -9   2   -7.70    3.20
   1   9  -2   36.60    6.60
   1   9  -2   25.10    6.80
   1   9  -2   31.30    5.40
   1   9  -2   25.40    6.00
   1   9  -2   25.70    7.20
   1   9  -2   26.30    5.80
  -1  -9   2   35.50    6.70
  -1  -9   2   35.50    5.90
  -1  -9   2   31.80    6.60
   0   9  -2   62.29   10.60
   0   9  -2   43.50    7.00
   0   9  -2   70.59    8.50
   0   9  -2   70.69    8.70
   0   9  -2   58.49    8.50
   0  -9   2   60.59    9.90
   0  -9   2   61.49    8.70
   0  -9   2   63.39    6.50
   0  -9   2   41.20    8.90
  -1   9  -2  119.89   10.80
  -1   9  -2  117.39   11.20
  -1   9  -2   87.29    9.70
  -1   9  -2  113.79    9.90
  -1   9  -2  118.59   13.50
   1  -9   2   97.09   10.30
   1  -9   2   99.59    9.40
   1  -9   2  104.99    7.80
   1  -9   2   90.29    8.90
   1  -9   2   93.99    9.40
  -2   9  -2  109.59   10.90
  -2   9  -2   83.99   11.10
  -2   9  -2   91.19   11.20
  -2   9  -2  101.89   10.20
  -2   9  -2   94.19   12.30
   2  -9   2   95.59   10.10
   2  -9   2   78.69   11.50
   2  -9   2   90.79    9.90
   2  -9   2  106.79   10.40
  -3   9  -2   22.80    5.20
  -3   9  -2   32.50    7.50
  -3   9  -2   25.80    6.20
  -3   9  -2   27.80    7.80
  -3   9  -2   24.40    5.30
   3  -9   2   30.20    6.00
   3  -9   2   24.60    6.10
   3  -9   2   22.60    4.90
   3  -9   2   32.00    5.90
   5   8  -2   31.60    7.20
   5   8  -2   37.60    7.20
   5   8  -2   25.40    7.80
   5   8  -2   29.50    7.20
  -5  -8   2   30.10    5.50
  -5  -8   2   37.30    7.30
  -5  -8   2   42.10    7.00
  -5  -8   2   37.00    6.30
   4   8  -2   76.79    6.10
   4   8  -2   80.19    9.60
   4   8  -2   64.99    9.30
   4   8  -2   72.69   10.50
   4   8  -2   88.99    8.60
  -4  -8   2   69.99    8.00
  -4  -8   2   82.09    9.20
  -4  -8   2   82.29    8.50
  -4  -8   2   78.69    8.40
   3   8  -2   41.10    5.00
   3   8  -2   30.60    6.00
   3   8  -2   46.30    7.60
   3   8  -2   31.00    6.40
   3   8  -2   21.30    5.80
   3   8  -2   36.70    6.40
  -3  -8   2   32.20    5.70
  -3  -8   2   34.20    6.30
  -3  -8   2   44.60    6.90
   2   8  -2   67.29    7.40
   2   8  -2   77.19    9.20
   2   8  -2   75.69    7.30
   2   8  -2   70.09    9.90
   2   8  -2   78.89   10.40
  -2  -8   2   72.29    7.90
  -2  -8   2   63.29    7.70
  -2  -8   2   73.99    8.70
  -2  -8   2   68.79    7.60
   1   8  -2   13.40    3.60
   1   8  -2   16.20    4.60
   1   8  -2   15.50    6.20
   1   8  -2   13.30    4.40
   1   8  -2   16.50    4.10
   1   8  -2   18.60    5.40
  -1  -8   2   10.20    2.70
  -1  -8   2    8.90    3.30
  -1  -8   2   11.50    3.40
   0   8  -2  112.89   12.40
   0   8  -2  105.19    9.80
   0   8  -2  122.19    8.70
   0   8  -2  121.89   10.70
   0   8  -2  120.69   10.00
   0   8  -2  105.29    9.50
   0  -8   2  119.89   10.10
   0  -8   2  124.39    8.10
   0  -8   2  108.09   10.20
   0  -8   2  122.29    9.90
   0  -8   2  130.59    8.70
  -1   8  -2  124.39    7.90
  -1   8  -2  123.29   10.80
  -1   8  -2  118.79   12.90
  -1   8  -2  116.79   11.10
  -1   8  -2  112.39   10.00
  -1   8  -2  123.39   10.50
   1  -8   2  127.49   10.40
   1  -8   2  119.79    9.80
   1  -8   2  128.09    9.60
   1  -8   2  108.89    9.60
   1  -8   2  130.19    8.20
  -2   8  -2  348.37   22.20
  -2   8  -2  362.16   13.30
  -2   8  -2  361.06   19.20
  -2   8  -2  352.86   18.80
  -2   8  -2  375.86   18.30
  -2   8  -2  396.86   21.10
   2  -8   2  373.46   18.10
   2  -8   2  366.06   13.20
   2  -8   2  355.66   18.40
   2  -8   2  370.26   18.50
   2  -8   2  355.06   17.70
  -3   8  -2   98.29    8.80
  -3   8  -2   74.59   11.30
  -3   8  -2   78.29    7.90
  -3   8  -2   89.09    9.20
  -3   8  -2   72.99    9.70
   3  -8   2   95.59    9.00
   3  -8   2   77.59    8.00
   3  -8   2   74.99    9.10
   3  -8   2   92.59    8.60
  -4   8  -2   23.30    6.30
  -4   8  -2   34.10    5.60
  -4   8  -2   28.70    6.10
  -4   8  -2   25.80    5.80
  -4   8  -2   39.30    7.10
   4  -8   2   18.90    5.30
   4  -8   2   37.20    6.30
   4  -8   2   36.10    5.80
   4  -8   2   35.30    7.50
   4  -8   2   31.20    8.60
   4  -8   2   30.40    6.20
  -5   8  -2   53.99    7.40
  -5   8  -2   43.30    6.80
  -5   8  -2   64.19    6.80
  -5   8  -2   62.09   10.30
  -5   8  -2   40.60   11.50
   5  -8   2   75.59    7.20
   5  -8   2   68.89   11.70
   5  -8   2   64.09   10.70
   5  -8   2   47.40    9.80
   5  -8   2   46.50    8.10
   5  -8   2   52.89    7.00
   6   7  -2   70.49    9.40
   6   7  -2   54.79    9.30
   6   7  -2   52.59    8.30
   6   7  -2   61.59    9.10
  -6  -7   2   59.09    6.70
  -6  -7   2   64.39    8.20
  -6  -7   2   54.79    6.90
  -6  -7   2   66.29    7.60
  -6  -7   2   92.79   11.30
   5   7  -2   32.60    6.30
   5   7  -2   14.40    4.70
   5   7  -2   17.00    4.90
   5   7  -2   15.20    4.60
  -5  -7   2   23.70    4.50
  -5  -7   2   22.90    5.70
  -5  -7   2   19.60    4.00
  -5  -7   2   21.90    5.60
   4   7  -2   44.60    8.00
   4   7  -2   64.29    7.60
   4   7  -2   45.10    6.70
   4   7  -2   58.09    6.60
   4   7  -2   56.29    4.30
  -4  -7   2   40.00    5.70
  -4  -7   2   56.69    6.70
  -4  -7   2   60.69    7.10
  -4  -7   2   38.50    6.20
   3   7  -2  369.26   19.10
   3   7  -2  411.06   19.10
   3   7  -2  358.16   14.40
   3   7  -2  357.86   20.60
   3   7  -2  360.26   18.50
   3   7  -2  320.07   17.10
  -3  -7   2  348.87   17.70
  -3  -7   2  351.46   16.70
  -3  -7   2  385.86   18.00
  -3  -7   2  338.67   17.50
   2   7  -2   70.39    7.80
   2   7  -2   72.29    9.20
   2   7  -2   73.79    8.10
   2   7  -2   66.89    7.50
   2   7  -2   89.19    7.40
   2   7  -2   85.49   10.10
  -2  -7   2   76.29    7.30
  -2  -7   2   84.99    7.50
  -2  -7   2   84.39    7.80
   1   7  -2   55.09    6.20
   1   7  -2   72.59    9.20
   1   7  -2   77.99    7.70
   1   7  -2   68.19    6.40
   1   7  -2   60.09    7.20
   1   7  -2   58.89    7.00
  -1  -7   2   78.49    7.80
  -1  -7   2   73.89    6.80
  -1  -7   2   73.29    7.20
  -1  -7   2   57.69    6.60
   0   7  -2  266.67   17.10
   0   7  -2  283.67   18.00
   0   7  -2  272.17   15.40
   0   7  -2  284.87   13.00
   0   7  -2  279.07   15.30
   0   7  -2  310.07   16.10
   0  -7   2  277.97   14.30
   0  -7   2  285.57   12.90
   0  -7   2  288.47   12.60
   0  -7   2  283.07   14.80
   0  -7   2  284.07   15.20
  -1   7  -2  426.16   22.70
  -1   7  -2  446.26   19.40
  -1   7  -2  446.96   20.10
  -1   7  -2  465.65   21.10
  -1   7  -2  425.36   15.80
  -1   7  -2  467.25   20.60
   1  -7   2  424.06   18.90
   1  -7   2  453.55   19.10
   1  -7   2  440.96   18.60
   1  -7   2  485.65   19.40
   1  -7   2  433.16   15.70
  -2   7  -2   21.70    3.10
  -2   7  -2   12.80    3.50
  -2   7  -2   24.90    5.90
  -2   7  -2   24.50    4.80
  -2   7  -2   21.10    5.00
   2  -7   2   12.60    3.10
   2  -7   2   16.60    5.00
   2  -7   2   17.60    2.70
   2  -7   2   17.10    4.00
   2  -7   2   19.90    3.90
  -3   7  -2  102.99    8.80
  -3   7  -2   85.49    7.80
  -3   7  -2   80.09    9.20
  -3   7  -2   99.99   10.00
  -3   7  -2   87.19    8.60
  -3   7  -2   90.89    4.50
   3  -7   2   84.89    9.10
   3  -7   2   95.39    8.30
   3  -7   2  111.69    8.90
   3  -7   2   83.59    7.30
  -4   7  -2   66.79    6.60
  -4   7  -2   75.69    7.50
  -4   7  -2   70.29   11.00
  -4   7  -2   71.49    9.20
   4  -7   2   76.79    9.50
   4  -7   2   68.19    7.00
   4  -7   2   69.89    7.40
   4  -7   2   57.29   10.90
   4  -7   2   71.69    9.10
   4  -7   2   65.09    6.60
  -5   7  -2   42.50    8.40
  -5   7  -2   55.29    9.70
  -5   7  -2   31.60    5.60
  -5   7  -2   52.69    5.40
  -5   7  -2   48.20    5.20
   5  -7   2   50.09    7.60
   5  -7   2   49.90    8.90
   5  -7   2   33.70    8.80
   5  -7   2   44.60    5.60
   5  -7   2   51.19    5.30
   5  -7   2   48.80    8.90
  -6   7  -2   25.70    3.90
  -6   7  -2   43.60    8.70
  -6   7  -2   21.10    5.10
  -6   7  -2   31.00    4.60
  -6   7  -2   18.40    4.10
   6  -7   2   22.60    6.60
   6  -7   2   24.10    4.90
   6  -7   2   30.70    4.60
   6  -7   2   23.40    3.90
   6  -7   2   41.10    8.90
   6  -7   2   28.50    6.20
   7   6  -2   61.99    9.00
   7   6  -2   71.09    9.20
   7   6  -2   93.79   11.00
  -7  -6   2   76.79    7.80
  -7  -6   2   74.49    9.50
  -7  -6   2   67.29    7.60
  -7  -6   2   76.39    7.60
   6   6  -2   66.09    9.70
   6   6  -2   44.90    7.60
   6   6  -2   45.90    7.00
   6   6  -2   41.40    7.30
   6   6  -2   43.50    6.50
  -6  -6   2   52.19    6.50
  -6  -6   2   47.60    7.90
  -6  -6   2   61.19    6.60
  -6  -6   2   60.79    9.10
  -6  -6   2   47.20    6.60
   5   6  -2   75.09    8.60
   5   6  -2   71.79    7.30
   5   6  -2   67.69    7.10
   5   6  -2   65.89    8.10
  -5  -6   2   75.69    7.20
  -5  -6   2   85.29    9.70
  -5  -6   2   71.19    7.40
  -5  -6   2   67.89    7.00
  -5  -6   2   57.89    6.40
   4   6  -2  435.06   20.20
   4   6  -2  417.16   19.30
   4   6  -2  436.36   21.40
   4   6  -2  439.96   18.90
  -4  -6   2  447.26   18.60
  -4  -6   2  450.65   19.00
  -4  -6   2  429.56   19.80
  -4  -6   2  398.36   21.40
  -4  -6   2  436.16   18.60
   3   6  -2   41.50   12.50
   3   6  -2   33.60    5.50
   3   6  -2   35.50    3.80
   3   6  -2   46.70    8.70
   3   6  -2   27.60    5.10
  -3  -6   2   29.10    5.00
  -3  -6   2   32.10    5.10
  -3  -6   2   25.40    5.50
  -3  -6   2   24.40    4.30
   2   6  -2   52.79    6.20
   2   6  -2   54.29    5.10
   2   6  -2   53.29    7.50
   2   6  -2   49.00    5.90
   2   6  -2   34.60    5.60
   2   6  -2   52.29    8.30
  -2  -6   2   54.29    6.00
  -2  -6   2   53.29    5.20
  -2  -6   2   53.59    5.90
  -2  -6   2   50.49    5.90
   1   6  -2  124.99    9.30
   1   6  -2  115.59    9.00
   1   6  -2  125.39    8.30
   1   6  -2  131.39    9.40
   1   6  -2  119.29    8.40
   1   6  -2  136.79   11.50
  -1  -6   2  141.79    9.80
  -1  -6   2  133.39    8.80
  -1  -6   2  159.08    9.80
  -1  -6   2  135.69    8.60
   0   6  -2 1191.58   36.00
   0   6  -2 1223.68   33.10
   0   6  -2 1097.19   39.00
   0   6  -2 1178.58   35.40
   0   6  -2 1190.98   36.30
   0   6  -2 1127.49   35.70
   0  -6   2 1231.08   36.00
   0  -6   2 1227.98   32.60
   0  -6   2 1142.39   34.50
   0  -6   2 1213.48   32.70
   0  -6   2 1171.18   35.00
  -1   6  -2  862.41   29.80
  -1   6  -2  852.51   28.70
  -1   6  -2  873.91   32.70
  -1   6  -2  850.81   24.40
  -1   6  -2  858.11   33.50
  -1   6  -2  865.01   27.90
   1  -6   2  841.82   24.20
   1  -6   2  906.91   27.90
   1  -6   2  866.41   27.90
   1  -6   2  837.72   28.00
   1  -6   2  892.51   28.00
  -2   6  -2  571.04   22.40
  -2   6  -2  581.34   21.70
  -2   6  -2  603.74   22.20
  -2   6  -2  595.74   24.50
  -2   6  -2  548.85   25.10
  -2   6  -2  562.84   27.80
  -2   6  -2  593.64   17.40
   2  -6   2  587.04   21.50
   2  -6   2  577.94   17.10
   2  -6   2  646.44   25.90
   2  -6   2  610.24   23.50
   2  -6   2  569.34   20.70
  -3   6  -2  159.98   12.10
  -3   6  -2  128.39   16.00
  -3   6  -2  135.09   11.80
  -3   6  -2  157.08   10.60
  -3   6  -2  159.38    9.80
  -3   6  -2  159.98    6.00
  -3   6  -2  156.08    9.90
   3  -6   2  164.88   12.20
   3  -6   2  159.88    9.90
   3  -6   2  156.78    9.70
   3  -6   2  157.08    9.20
  -4   6  -2  196.18   11.10
  -4   6  -2  198.88   12.20
  -4   6  -2  192.58   10.60
  -4   6  -2  207.38   14.40
   4  -6   2  202.48   14.90
   4  -6   2  202.48   16.40
   4  -6   2  204.68   11.70
   4  -6   2  200.78   14.60
   4  -6   2  209.88   10.70
  -5   6  -2  318.67   13.80
  -5   6  -2  270.47   15.20
  -5   6  -2  285.97   12.50
  -5   6  -2  294.17   18.20
   5  -6   2  289.07   18.90
   5  -6   2  292.97   12.50
   5  -6   2  277.97   17.30
   5  -6   2  279.97   19.20
   5  -6   2  298.57   12.90
   5  -6   2  264.57   14.30
  -6   6  -2   84.99   10.10
  -6   6  -2   87.89    6.30
  -6   6  -2   88.19    6.70
  -6   6  -2   81.89    8.30
   6  -6   2   73.79   11.80
   6  -6   2   73.89    6.20
   6  -6   2   88.09   10.20
   6  -6   2   94.69   11.40
   6  -6   2   83.09    8.40
   6  -6   2   83.29    5.80
  -7   6  -2    8.20    4.10
  -7   6  -2   19.30    4.60
  -7   6  -2   10.10    2.50
  -7   6  -2   16.90    2.70
   7  -6   2   14.60    5.30
   7  -6   2   10.60    2.60
   7  -6   2   16.40    3.90
   7  -6   2    5.90    3.10
   7  -6   2   13.50    2.90
   7  -6   2   11.80    4.90
   8   5  -2    0.20    2.90
   8   5  -2   -1.70    2.70
   8   5  -2    5.60    3.60
   8   5  -2    6.00    3.30
  -8  -5   2    2.70    3.70
  -8  -5   2    5.20    2.50
  -8  -5   2   -1.60    2.60
  -8  -5   2    2.70    3.50
  -8  -5   2    1.80    2.20
   7   5  -2    1.10    3.10
   7   5  -2    4.90    2.70
   7   5  -2    6.10    2.70
   7   5  -2    5.60    2.70
  -7  -5   2    4.50    2.20
  -7  -5   2    5.30    2.60
  -7  -5   2    4.30    2.80
  -7  -5   2    8.70    1.80
   6   5  -2  114.99   10.60
   6   5  -2  124.99    9.60
   6   5  -2  150.48   12.20
   6   5  -2  160.18   11.80
  -6  -5   2  125.09   11.30
  -6  -5   2  147.09   10.10
  -6  -5   2  145.19   11.60
  -6  -5   2  136.69    9.10
  -6  -5   2  133.89    8.80
   5   5  -2  191.58   11.20
   5   5  -2  172.58   10.90
   5   5  -2  165.38   11.60
   5   5  -2  191.68   12.80
  -5  -5   2  198.08   16.30
  -5  -5   2  177.78   10.40
  -5  -5   2  197.78   11.30
  -5  -5   2  198.98   11.00
  -5  -5   2  182.88   12.50
   4   5  -2  331.47   16.80
   4   5  -2  301.17   15.20
   4   5  -2  305.77   14.30
  -4  -5   2  337.17   17.70
  -4  -5   2  324.67   14.40
  -4  -5   2  330.97   14.70
  -4  -5   2  306.57   14.30
  -4  -5   2  326.97   16.10
   3   5  -2  208.18   11.00
   3   5  -2  197.98    9.20
   3   5  -2  201.48   12.80
   3   5  -2  215.58   12.00
   3   5  -2  198.28   11.20
  -3  -5   2  179.38   10.90
  -3  -5   2  206.18   12.90
  -3  -5   2  188.38   10.60
  -3  -5   2  185.28   12.60
  -3  -5   2  207.48   10.90
   2   5  -2  797.22   28.70
   2   5  -2  816.52   25.90
   2   5  -2  793.22   25.70
   2   5  -2  778.82   26.80
   2   5  -2  811.02   23.20
   2   5  -2  754.22   26.00
  -2  -5   2  809.52   25.70
  -2  -5   2  793.62   25.60
  -2  -5   2  823.52   26.00
  -2  -5   2  826.02   25.40
   1   5  -2 1468.95   39.20
   1   5  -2 1408.06   37.90
   1   5  -2 1430.26   39.80
   1   5  -2 1383.36   39.50
   1   5  -2 1398.26   37.70
   1   5  -2 1378.56   42.60
  -1  -5   2 1393.56   39.10
  -1  -5   2 1453.55   38.40
  -1  -5   2 1400.96   38.60
  -1  -5   2 1390.56   37.70
   0   5  -2    4.90    2.00
   0   5  -2   13.00    3.60
   0   5  -2    7.20    2.40
   0   5  -2    7.10    2.00
   0   5  -2    4.80    2.10
   0   5  -2    3.80    1.50
   0  -5   2    8.50    2.50
   0  -5   2    7.80    2.20
   0  -5   2    8.90    2.20
   0  -5   2   10.20    2.60
   0  -5   2   11.60    2.80
  -1   5  -2   52.79    5.00
  -1   5  -2   55.49    5.60
  -1   5  -2   51.29    5.20
  -1   5  -2   44.70    3.90
  -1   5  -2   63.39    5.80
  -1   5  -2   59.89    6.00
   1  -5   2   53.19    5.20
   1  -5   2   48.00    4.80
   1  -5   2   61.39    5.40
   1  -5   2   49.10    5.00
  -2   5  -2  193.48    7.50
  -2   5  -2  181.18   11.70
  -2   5  -2  174.68    9.90
  -2   5  -2  203.28   12.80
  -2   5  -2  196.78   10.70
  -2   5  -2  184.08   11.50
  -2   5  -2  188.78    9.80
   2  -5   2  179.38    9.70
   2  -5   2  178.98    9.60
   2  -5   2  193.98   11.30
   2  -5   2  189.58    7.30
   2  -5   2  174.28    9.30
  -3   5  -2 1723.73   45.60
  -3   5  -2 1740.83   56.69
  -3   5  -2 1742.13   44.90
  -3   5  -2 1777.22   47.10
  -3   5  -2 1762.62   39.60
  -3   5  -2 1748.63   50.29
   3  -5   2 1736.13   46.20
   3  -5   2 1798.42   44.60
   3  -5   2 1715.63   53.49
   3  -5   2 1727.13   50.39
  -4   5  -2   71.89    8.10
  -4   5  -2   96.49    8.70
  -4   5  -2   84.19    6.30
  -4   5  -2   83.39    6.00
   4  -5   2   87.99    8.90
   4  -5   2   84.19    6.20
   4  -5   2   86.49    6.30
   4  -5   2   88.59    7.10
   4  -5   2   81.59    8.90
   4  -5   2   98.89   10.50
  -5   5  -2  215.78   14.40
  -5   5  -2  205.08    9.60
  -5   5  -2  223.88   10.40
  -5   5  -2  208.88   12.20
   5  -5   2  213.58    9.40
   5  -5   2  201.98   11.70
   5  -5   2  233.78    9.90
   5  -5   2  221.78   15.10
   5  -5   2  223.78   15.40
   5  -5   2  203.78   15.80
  -6   5  -2   29.40    4.70
  -6   5  -2   26.90    5.50
  -6   5  -2   40.00    3.50
  -6   5  -2   47.60    4.10
   6  -5   2   38.80    6.50
   6  -5   2   27.50    4.40
   6  -5   2   29.50    6.40
   6  -5   2   47.90    3.90
   6  -5   2   33.80    7.60
  -7   5  -2  249.48    8.00
  -7   5  -2  229.08   13.80
  -7   5  -2  255.77   17.30
   7  -5   2  238.58   18.50
   7  -5   2  249.97   18.90
   7  -5   2  258.47    8.40
   7  -5   2  222.88   16.50
   7  -5   2  245.28    8.20
   8   4  -2  205.28   15.30
   8   4  -2  187.98   12.20
   8   4  -2  186.98   10.50
  -8  -4   2  184.08   12.50
  -8  -4   2  179.48   13.20
  -8  -4   2  192.88    9.40
  -8  -4   2  193.98   16.00
   7   4  -2   40.20    5.90
   7   4  -2   43.00    4.60
   7   4  -2   32.30    6.10
   7   4  -2   25.60    6.30
   7   4  -2   30.30    4.90
  -7  -4   2   42.40    7.00
  -7  -4   2   35.70    4.70
  -7  -4   2   41.90    4.50
  -7  -4   2   36.60    5.60
   6   4  -2  271.77   12.90
   6   4  -2  258.77   15.10
   6   4  -2  239.98   15.20
   6   4  -2  246.88   12.00
   6   4  -2  250.67   13.80
  -6  -4   2  261.57   13.60
  -6  -4   2  268.57   11.90
  -6  -4   2  256.87   11.80
  -6  -4   2  257.67   15.10
  -6  -4   2  224.48   14.10
   5   4  -2  364.26   15.40
   5   4  -2  358.56   17.60
   5   4  -2  364.36   16.90
  -5  -4   2  368.76   14.70
  -5  -4   2  409.06   18.50
  -5  -4   2  364.76   14.70
  -5  -4   2  373.56   16.00
  -5  -4   2  368.76   17.50
   4   4  -2  207.58   10.90
   4   4  -2  224.28   12.50
   4   4  -2  228.48   10.90
   4   4  -2  208.28   12.10
  -4  -4   2  217.38   12.20
  -4  -4   2  250.57   13.50
  -4  -4   2  221.78   10.70
  -4  -4   2  228.48   11.50
  -4  -4   2  198.98   10.20
   3   4  -2  142.69    8.40
   3   4  -2  146.99    5.60
   3   4  -2  153.18    9.30
   3   4  -2  144.69    9.70
   3   4  -2  155.08    8.90
  -3  -4   2  142.99    8.20
  -3  -4   2  143.49    9.10
  -3  -4   2  145.29    8.40
  -3  -4   2  152.88   10.00
  -3  -4   2  139.49    8.10
   2   4  -2  350.16   15.70
   2   4  -2  321.77   13.80
   2   4  -2  359.16   14.00
   2   4  -2  359.36   14.90
   2   4  -2  373.06   14.60
   2   4  -2  363.96   12.30
  -2  -4   2  365.36   14.30
  -2  -4   2  366.06   14.20
  -2  -4   2  347.47   13.70
  -2  -4   2  350.16   13.80
  -2  -4   2  384.36   16.50
   1   4  -2  541.45   18.60
   1   4  -2  519.65   20.20
   1   4  -2  521.35   17.80
   1   4  -2  533.15   17.00
   1   4  -2  538.85   18.50
   1   4  -2  526.25   17.50
  -1  -4   2  534.45   17.50
  -1  -4   2  517.05   18.00
  -1  -4   2  558.84   18.00
  -1  -4   2  549.65   18.00
   0   4  -2  422.06   17.80
   0   4  -2  418.46   13.80
   0   4  -2  420.76   14.20
   0   4  -2  427.36   15.60
   0   4  -2  413.06   15.30
   0   4  -2  417.46   15.00
   0   4  -2  404.26   15.20
   0  -4   2  427.96   15.10
   0  -4   2  416.76   13.70
   0  -4   2  415.26   14.90
   0  -4   2  404.66   15.00
   0  -4   2  427.96   13.70
  -1   4  -2  498.55   16.90
  -1   4  -2  494.65   19.50
  -1   4  -2  483.35   17.80
  -1   4  -2  485.35   17.40
  -1   4  -2  486.25   16.90
  -1   4  -2  475.35   14.30
  -1   4  -2  463.15   16.10
   1  -4   2  484.15   16.90
   1  -4   2  498.35   16.70
   1  -4   2  476.25   14.20
   1  -4   2  494.55   16.30
   1  -4   2  456.25   16.10
  -2   4  -2 1047.20   28.70
  -2   4  -2 1086.79   29.50
  -2   4  -2 1082.39   30.00
  -2   4  -2 1047.30   32.40
  -2   4  -2 1079.79   25.70
  -2   4  -2 1019.10   31.80
   2  -4   2 1067.79   29.40
   2  -4   2 1029.10   28.40
   2  -4   2 1107.59   32.30
   2  -4   2 1044.20   28.90
  -3   4  -2  170.78    8.20
  -3   4  -2  174.08    9.40
  -3   4  -2  178.68   11.60
  -3   4  -2  177.88   11.00
  -3   4  -2  170.38   10.10
  -3   4  -2  179.48    6.20
  -3   4  -2  181.58    8.70
   3  -4   2  189.88   12.70
   3  -4   2  184.38    8.50
   3  -4   2  172.88   11.10
   3  -4   2  180.48   11.70
   3  -4   2  181.48    8.20
   3  -4   2  181.38    9.20
  -4   4  -2  140.79    8.70
  -4   4  -2  146.79    5.40
  -4   4  -2  143.89    7.00
  -4   4  -2  137.59   10.20
  -4   4  -2  129.39    9.60
  -4   4  -2  125.09   10.70
  -4   4  -2  143.49    7.30
   4  -4   2  133.29    6.70
   4  -4   2  122.09   15.80
   4  -4   2  135.69    8.20
   4  -4   2  142.09   12.30
   4  -4   2  157.88   11.00
   4  -4   2  150.78    7.20
  -5   4  -2  207.18    7.40
  -5   4  -2  185.08   12.70
  -5   4  -2  211.48    7.50
  -5   4  -2  210.38    8.70
  -5   4  -2  216.88   11.40
   5  -4   2  216.38   15.00
   5  -4   2  218.58    8.30
   5  -4   2  204.38   13.40
   5  -4   2  213.18   14.80
   5  -4   2  206.38   10.90
  -6   4  -2   87.49    4.70
  -6   4  -2   87.49    4.50
  -6   4  -2   80.59    4.60
  -6   4  -2   91.99    9.20
  -6   4  -2   83.89    7.30
  -6   4  -2   84.29    4.20
   6  -4   2   91.19    9.90
   6  -4   2   71.99    8.60
   6  -4   2   93.19    8.00
   6  -4   2   85.59   10.20
   6  -4   2   88.59    4.30
   6  -4   2   75.19    4.00
  -7   4  -2  210.38   12.40
  -7   4  -2  213.68    8.80
  -7   4  -2  219.28   15.10
  -7   4  -2  201.78   12.50
   7  -4   2  214.98   15.70
   7  -4   2  216.78   16.70
   7  -4   2  260.67   18.30
  -8   4  -2    5.50    2.20
  -8   4  -2    4.20    2.70
  -8   4  -2   -4.00    2.40
  -8   4  -2    0.00    1.90
   8  -4   2   -0.90    2.00
   8  -4   2    3.20    2.70
   8   3  -2    2.40    1.90
   8   3  -2    2.00    2.50
   8   3  -2   -1.60    1.90
   8   3  -2   -0.40    1.60
  -8  -3   2    2.40    1.40
  -8  -3   2   -1.20    2.00
  -8  -3   2    0.60    2.20
  -8  -3   2   -1.40    1.70
  -8  -3   2    2.60    1.60
   7   3  -2   84.29    6.40
   7   3  -2  113.19    9.30
   7   3  -2   83.29    7.20
   7   3  -2   84.49    9.00
   7   3  -2   86.89    9.10
  -7  -3   2   96.29    5.80
  -7  -3   2   98.59    8.60
  -7  -3   2   97.39    8.90
  -7  -3   2  106.29    9.50
  -7  -3   2   93.69    6.10
   6   3  -2  240.58   11.00
   6   3  -2  221.38   13.80
   6   3  -2  233.58   13.70
   6   3  -2  228.38   10.40
   6   3  -2  225.08   12.10
  -6  -3   2  223.78   14.40
  -6  -3   2  276.37   14.10
  -6  -3   2  252.37   13.00
  -6  -3   2  238.88   10.10
  -6  -3   2  235.78   10.00
  -6  -3   2  250.37   14.10
   5   3  -2  392.86   16.20
   5   3  -2  378.16   14.60
   5   3  -2  406.06   18.50
   5   3  -2  377.96   14.10
   5   3  -2  396.16   17.70
  -5  -3   2  395.06   16.50
  -5  -3   2  436.56   17.90
  -5  -3   2  371.86   17.10
  -5  -3   2  424.96   14.40
  -5  -3   2  386.26   13.90
   4   3  -2   23.10    4.00
   4   3  -2   19.60    3.30
   4   3  -2   24.30    4.00
  -4  -3   2   32.60    5.10
  -4  -3   2   29.80    4.50
  -4  -3   2   21.40    3.20
  -4  -3   2   26.40    3.20
  -4  -3   2   22.80    4.20
   3   3  -2 2343.37   59.79
   3   3  -2 2465.75   60.09
   3   3  -2 2437.76   57.79
   3   3  -2 2499.75   58.49
  -3  -3   2 2403.66   60.49
  -3  -3   2 2393.66   57.59
  -3  -3   2 2536.35   60.39
  -3  -3   2 2508.95   59.39
  -3  -3   2 2441.36   57.69
   2   3  -2  198.38    9.00
   2   3  -2  196.08   10.10
   2   3  -2  203.78    9.60
   2   3  -2  197.48    9.10
   2   3  -2  198.98    6.90
  -2  -3   2  215.38   10.70
  -2  -3   2  194.68    9.40
  -2  -3   2  203.28    8.90
  -2  -3   2  194.48    8.90
  -2  -3   2  200.18    9.20
   1   3  -2  468.55   17.20
   1   3  -2  480.25   17.40
   1   3  -2  490.55   14.60
   1   3  -2  492.55   16.20
   1   3  -2  520.05   15.90
  -1  -3   2  510.15   15.80
  -1  -3   2  503.55   15.80
  -1  -3   2  483.35   15.40
  -1  -3   2  493.05   15.70
   0   3  -2  552.64   15.70
   0   3  -2  573.34   19.10
   0   3  -2  535.35   16.80
   0   3  -2  514.35   16.20
   0   3  -2  536.65   16.80
   0   3  -2  543.75   16.80
   0   3  -2  563.14   15.80
   0  -3   2  535.65   16.60
   0  -3   2  550.24   15.40
   0  -3   2  564.24   15.60
   0  -3   2  520.45   16.30
  -1   3  -2  160.18    8.10
  -1   3  -2  155.58    6.10
  -1   3  -2  144.49    7.20
  -1   3  -2  154.58    7.10
  -1   3  -2  148.39    7.20
   1  -3   2  152.48    7.10
   1  -3   2  158.38    7.30
   1  -3   2  156.18    7.30
   1  -3   2  160.58    6.10
   1  -3   2  156.68    7.90
  -2   3  -2 3706.93   89.59
  -2   3  -2 3950.70   89.29
  -2   3  -2 3967.40   85.19
  -2   3  -2 3779.52   82.69
  -2   3  -2 3789.92   86.49
  -2   3  -2 3836.62   85.49
   2  -3   2 3845.52   84.99
   2  -3   2 3856.51   85.99
   2  -3   2 3803.22   89.39
  -3   3  -2  406.76   11.30
  -3   3  -2  418.86   14.40
  -3   3  -2  412.86   12.90
  -3   3  -2  399.46   15.50
  -3   3  -2  401.96   17.40
  -3   3  -2  387.76   12.30
  -3   3  -2  405.26   16.50
   3  -3   2  404.16   17.00
   3  -3   2  394.06   12.40
   3  -3   2  390.06   13.80
   3  -3   2  408.06   12.60
   3  -3   2  398.06   17.70
   3  -3   2  401.46   17.30
  -4   3  -2  195.68    8.20
  -4   3  -2  223.48    7.80
  -4   3  -2  233.98   12.40
  -4   3  -2  202.88   11.30
  -4   3  -2  208.88    9.80
  -4   3  -2  203.68   13.10
   4  -3   2  206.28    9.70
   4  -3   2  211.98    7.70
   4  -3   2  224.18   12.50
   4  -3   2  206.88   12.90
   4  -3   2  212.58   13.00
   4  -3   2  208.38    7.50
  -5   3  -2  896.21   26.50
  -5   3  -2  876.91   21.30
  -5   3  -2  877.81   29.70
  -5   3  -2  855.41   20.90
  -5   3  -2  885.81   23.30
  -5   3  -2  793.82   28.70
  -5   3  -2  877.11   32.80
   5  -3   2  878.31   30.70
   5  -3   2  845.32   31.90
   5  -3   2  858.41   20.80
   5  -3   2  858.91   32.10
   5  -3   2  857.71   25.60
   5  -3   2  893.21   21.00
  -6   3  -2  335.07   15.20
  -6   3  -2  321.27   14.10
  -6   3  -2  327.07   12.10
   6  -3   2  329.67   19.20
   6  -3   2  321.57   17.90
   6  -3   2  321.77   18.50
  -7   3  -2  106.69    9.70
  -7   3  -2  113.59    8.90
  -7   3  -2   99.89    7.60
  -7   3  -2  104.19    6.70
   7  -3   2  109.29   11.30
   7  -3   2  113.49   11.90
  -8   3  -2   10.00    3.70
  -8   3  -2    7.90    2.30
  -8   3  -2    8.50    3.10
  -8   3  -2    3.70    2.30
   8  -3   2    4.20    3.60
   9   2  -2   37.20    7.40
  -9  -2   2   51.89    8.20
  -9  -2   2   40.60    6.20
  -9  -2   2   33.70    8.20
  -9  -2   2   48.10    5.60
   8   2  -2  150.88    6.40
   8   2  -2  157.38   12.60
   8   2  -2  153.28    6.40
  -8  -2   2  136.69    9.90
  -8  -2   2  152.18    5.50
  -8  -2   2  144.39    5.40
  -8  -2   2  116.29   10.80
  -8  -2   2  150.48   14.40
   7   2  -2    7.30    2.50
   7   2  -2    6.10    1.50
   7   2  -2   -1.10    2.20
   7   2  -2    3.80    1.70
   7   2  -2    4.00    2.40
  -7  -2   2    3.10    1.20
  -7  -2   2    1.80    2.00
  -7  -2   2    6.70    1.60
  -7  -2   2    5.00    2.50
   6   2  -2   11.00    2.10
   6   2  -2    9.90    3.30
   6   2  -2   10.50    2.90
   6   2  -2    9.80    2.60
   6   2  -2    8.90    1.90
  -6  -2   2   15.80    4.60
  -6  -2   2   14.10    3.00
  -6  -2   2   17.50    3.80
  -6  -2   2    9.30    2.70
   5   2  -2  440.66   18.10
   5   2  -2  465.95   14.90
   5   2  -2  477.15   16.70
   5   2  -2  438.56   14.30
   5   2  -2  462.15   16.50
   5   2  -2  470.35   19.20
  -5  -2   2  457.75   18.20
  -5  -2   2  477.75   14.10
  -5  -2   2  464.75   19.10
  -5  -2   2  470.75   14.50
  -5  -2   2  465.65   17.30
   4   2  -2  870.11   24.10
   4   2  -2  912.91   24.00
   4   2  -2  941.51   25.90
   4   2  -2  865.61   24.40
   4   2  -2  956.70   27.90
   4   2  -2  878.81   28.30
  -4  -2   2  899.81   27.30
  -4  -2   2  912.41   26.30
  -4  -2   2  853.11   23.50
  -4  -2   2  923.31   23.60
   3   2  -2   19.10    2.20
   3   2  -2   25.10    2.90
   3   2  -2   17.50    3.50
  -3  -2   2   16.80    2.80
  -3  -2   2   26.90    3.40
  -3  -2   2   24.30    2.80
  -3  -2   2   24.60    2.70
   2   2  -2 3546.35   82.69
   2   2  -2 3616.94   81.39
   2   2  -2 3504.05   80.99
   2   2  -2 3785.62   77.99
   2   2  -2 3709.53   82.79
  -2  -2   2 3646.34   81.09
  -2  -2   2 3887.61   86.09
  -2  -2   2 3717.73   81.29
  -2  -2   2 3665.53   82.69
   1   2  -2  726.83   17.70
   1   2  -2  724.43   19.20
   1   2  -2  708.13   18.80
   1   2  -2  689.13   19.60
   1   2  -2  718.53   19.10
   1   2  -2  648.14   19.80
  -1  -2   2  680.13   19.10
  -1  -2   2  730.33   24.00
  -1  -2   2  681.23   18.90
  -1  -2   2  713.83   17.60
  -1  -2   2  730.33   18.90
   0   2  -2  733.43   18.40
   0   2  -2  700.03   18.80
   0   2  -2  704.93   19.20
   0   2  -2  755.42   19.20
   0   2  -2  715.83   18.20
   0  -2   2  723.53   19.20
   0  -2   2  721.73   18.90
   0  -2   2  725.53   18.30
   0  -2   2  731.43   19.10
   0  -2   2  734.73   18.10
   0  -2   2  731.13   19.00
  -1   2  -2 1418.86   31.90
  -1   2  -2 1510.05   35.20
  -1   2  -2 1427.26   33.20
  -1   2  -2 1394.66   34.80
  -1   2  -2 1354.76   32.80
  -1   2  -2 1353.96   33.30
   1  -2   2 1444.76   34.80
   1  -2   2 1391.86   32.90
   1  -2   2 1354.26   32.80
   1  -2   2 1417.16   33.30
   1  -2   2 1402.06   32.00
  -2   2  -2  738.63   19.00
  -2   2  -2  703.53   17.90
  -2   2  -2  683.23   17.60
  -2   2  -2  732.13   21.90
  -2   2  -2  656.13   20.60
   2  -2   2  694.93   17.60
   2  -2   2  680.63   17.60
   2  -2   2  684.93   21.50
   2  -2   2  676.93   21.80
  -3   2  -2  355.06   13.80
  -3   2  -2  335.27   13.00
  -3   2  -2  340.37   11.60
  -3   2  -2  310.27    9.30
  -3   2  -2  329.27    9.70
  -3   2  -2  335.47   14.90
   3  -2   2  327.37    9.40
   3  -2   2  314.07   13.90
   3  -2   2  341.37    9.50
   3  -2   2  338.57   14.70
   3  -2   2  323.97   11.20
   3  -2   2  319.07   14.40
  -4   2  -2  122.59    9.40
  -4   2  -2  141.29    9.90
  -4   2  -2  148.29    7.10
  -4   2  -2  121.89    9.20
  -4   2  -2  126.59    8.30
  -4   2  -2  127.19    6.20
  -4   2  -2  135.49    4.50
  -4   2  -2  129.69    4.30
  -4   2  -2  133.29    8.40
   4  -2   2  122.99    8.80
   4  -2   2  133.69    6.70
   4  -2   2  113.59    4.20
   4  -2   2  131.79    4.90
   4  -2   2  132.59    9.40
   4  -2   2  126.29    9.30
  -5   2  -2   52.59    4.50
  -5   2  -2   56.69    7.20
  -5   2  -2   50.79    5.50
  -5   2  -2   61.59    7.40
  -5   2  -2   51.29    6.80
  -5   2  -2   45.00    4.90
  -5   2  -2   54.99    4.40
   5  -2   2   62.39    7.30
   5  -2   2   58.09    6.80
   5  -2   2   60.19    6.80
  -6   2  -2  811.12   24.40
  -6   2  -2  871.31   28.80
  -6   2  -2  848.82   32.40
  -6   2  -2  804.42   26.60
  -6   2  -2  798.92   24.60
   6  -2   2  802.72   31.40
   6  -2   2  834.72   31.60
  -7   2  -2  230.48   12.50
  -7   2  -2  214.28   16.00
  -7   2  -2  241.28   13.80
  -7   2  -2  207.68   10.80
  -7   2  -2  227.68   11.20
   7  -2   2  229.28   16.00
   7  -2   2  219.18   15.70
  -8   2  -2  251.47   12.40
  -8   2  -2  195.98   17.20
  -8   2  -2  259.57   14.90
  -8   2  -2  222.68   12.00
  -8   2  -2  242.88   13.90
   8  -2   2  246.38   17.70
   8  -2   2  263.57   18.10
  -9   2  -2   13.90    4.20
  -9   2  -2   20.90    4.10
  -9   2  -2   22.50    5.20
  -9   2  -2   22.80    5.10
   9  -2   2   25.90    6.70
   9  -2   2   26.90    7.90
   9   1  -2   36.40    7.80
   9   1  -2   41.70    8.00
  -9  -1   2   33.50    5.20
  -9  -1   2   38.90    5.00
  -9  -1   2   41.60    4.10
  -9  -1   2   37.90    8.20
  -9  -1   2   31.10    5.60
   8   1  -2    8.10    4.60
   8   1  -2    7.40    3.70
  -8  -1   2    8.20    3.30
  -8  -1   2    9.50    2.50
  -8  -1   2   14.50    3.50
  -8  -1   2   10.40    2.70
  -8  -1   2    4.50    3.60
   7   1  -2   53.99    3.00
   7   1  -2   46.80    7.50
   7   1  -2   64.89    8.80
   7   1  -2   52.79    2.80
  -7  -1   2   53.49    8.40
  -7  -1   2   45.80    6.50
  -7  -1   2   47.80    4.00
  -7  -1   2   42.00    5.00
   6   1  -2  373.36   13.50
   6   1  -2  375.66   17.80
   6   1  -2  369.66   16.90
   6   1  -2  346.47   10.80
   6   1  -2  346.87   15.70
   6   1  -2  366.26   11.00
  -6  -1   2  350.56   17.50
  -6  -1   2  367.96   17.90
  -6  -1   2  366.56   18.70
  -6  -1   2  391.56   12.30
  -6  -1   2  371.86   14.60
  -6  -1   2  371.16   10.20
  -6  -1   2  370.86   10.40
  -6  -1   2  344.47   15.70
   5   1  -2  330.37   15.20
   5   1  -2  302.77    9.70
   5   1  -2  315.37   11.50
   5   1  -2  306.37    9.90
   5   1  -2  324.17   14.10
   5   1  -2  293.37   13.30
  -5  -1   2  298.97    9.10
  -5  -1   2  329.67   12.40
  -5  -1   2  304.97    9.90
  -5  -1   2  311.47   13.50
  -5  -1   2  287.47    9.30
  -5  -1   2  292.57   14.20
  -5  -1   2  302.47   14.30
   4   1  -2  670.73   17.60
   4   1  -2  677.43   22.50
   4   1  -2  677.03   17.50
   4   1  -2  657.73   21.00
   4   1  -2  666.63   18.70
   4   1  -2  703.33   21.30
  -4  -1   2  654.53   21.60
  -4  -1   2  638.34   16.80
  -4  -1   2  677.83   19.40
  -4  -1   2  647.34   20.80
  -4  -1   2  669.43   16.90
  -4  -1   2  659.43   21.60
  -4  -1   2  668.63   17.30
   3   1  -2  325.77   12.00
   3   1  -2  313.17   10.40
   3   1  -2  318.37    9.80
   3   1  -2  335.67   13.10
   3   1  -2  326.47    9.80
   3   1  -2  318.27   11.50
  -3  -1   2  308.87    9.60
  -3  -1   2  324.97   12.20
  -3  -1   2  330.57   12.00
  -3  -1   2  319.57    9.50
  -3  -1   2  348.57   12.20
  -3  -1   2  317.07   10.70
   2   1  -2  834.12   21.30
   2   1  -2  809.92   22.20
   2   1  -2  847.02   21.10
   2   1  -2  827.32   20.60
  -2  -1   2  873.31   20.80
  -2  -1   2  928.61   21.50
  -2  -1   2  789.42   20.30
  -2  -1   2  887.41   19.70
   1   1  -2 1314.97   31.90
   1   1  -2 1340.67   31.50
   1   1  -2 1444.26   31.00
   1   1  -2 1407.36   31.60
   1   1  -2 1508.95   32.60
  -1  -1   2 1226.58   31.80
  -1  -1   2 1426.36   31.70
  -1  -1   2 1407.66   32.30
  -1  -1   2 1403.36   30.80
  -1  -1   2 1416.06   31.50
   0   1  -2  737.43   17.80
   0   1  -2  748.23   18.30
   0   1  -2  751.32   18.30
   0   1  -2  774.62   18.00
   0   1  -2  760.82   18.00
   0  -1   2  728.83   17.90
   0  -1   2  759.32   18.30
   0  -1   2  787.02   18.00
   0  -1   2  700.13   18.20
   0  -1   2  763.72   17.90
  -1   1  -2  602.04   14.50
  -1   1  -2  588.34   16.50
  -1   1  -2  611.84   16.40
  -1   1  -2  581.04   14.80
  -1   1  -2  627.14   17.20
  -1   1  -2  612.04   14.60
   1  -1   2  628.54   16.40
   1  -1   2  611.74   14.90
   1  -1   2  560.64   16.30
   1  -1   2  612.34   14.60
  -2   1  -2  513.75   16.60
  -2   1  -2  546.15   15.90
  -2   1  -2  516.35   15.30
  -2   1  -2  532.05   12.70
  -2   1  -2  544.25   17.30
  -2   1  -2  524.65   12.70
  -2   1  -2  536.15   13.90
  -2   1  -2  530.65   16.90
   2  -1   2  553.54   15.90
   2  -1   2  541.35   16.90
   2  -1   2  522.55   16.80
   2  -1   2  545.95   16.90
   2  -1   2  523.95   13.80
   2  -1   2  536.95   12.50
   2  -1   2  502.55   12.60
  -3   1  -2 1216.48   29.30
  -3   1  -2 1125.69   26.70
  -3   1  -2 1211.08   26.30
  -3   1  -2 1272.37   34.30
  -3   1  -2 1282.67   31.30
  -3   1  -2 1206.58   31.80
  -3   1  -2 1257.17   31.90
  -3   1  -2 1254.07   34.10
   3  -1   2 1230.18   26.40
   3  -1   2 1190.38   31.90
   3  -1   2 1232.28   33.80
   3  -1   2 1190.58   33.70
   3  -1   2 1271.77   29.30
   3  -1   2 1167.28   26.30
   3  -1   2 1212.08   33.90
  -4   1  -2  440.36   18.00
  -4   1  -2  416.96   16.00
  -4   1  -2  430.26   17.80
  -4   1  -2  447.56   13.60
  -4   1  -2  428.06   15.60
  -4   1  -2  472.05   14.70
  -4   1  -2  467.35   15.50
  -4   1  -2  437.16   18.10
   4  -1   2  408.86   17.30
   4  -1   2  440.76   17.90
   4  -1   2  419.76   17.60
   4  -1   2  444.66   16.20
  -5   1  -2  386.36   18.10
  -5   1  -2  379.86   14.20
  -5   1  -2  379.26   15.20
  -5   1  -2  390.76   13.10
  -5   1  -2  389.86   16.40
  -5   1  -2  408.96   18.60
  -5   1  -2  358.96   17.60
  -5   1  -2  392.76   15.00
   5  -1   2  397.26   18.00
   5  -1   2  373.86   17.50
   5  -1   2  375.26   15.90
  -6   1  -2   37.30    6.90
  -6   1  -2   56.09    5.40
  -6   1  -2   47.70    5.50
  -6   1  -2   47.70    4.30
  -6   1  -2   38.30    6.70
  -6   1  -2   50.19    8.40
  -6   1  -2   45.20    6.80
  -6   1  -2   41.90    5.00
   6  -1   2   44.60    6.10
   6  -1   2   48.40    7.70
   6  -1   2   42.90    5.40
  -7   1  -2   43.00    5.60
  -7   1  -2   49.30    8.20
  -7   1  -2   39.30    4.80
  -7   1  -2   41.80    4.50
  -7   1  -2   35.10    5.60
   7  -1   2   28.50    6.10
   7  -1   2   39.20    7.60
   7  -1   2   45.20    7.50
  -8   1  -2   16.20    3.70
  -8   1  -2   26.20    6.00
  -8   1  -2   12.70    4.30
  -8   1  -2   25.80    4.00
  -8   1  -2   27.20    5.20
   8  -1   2   27.00    6.90
   8  -1   2   18.80    5.80
   8  -1   2   26.20    6.20
  -9   1  -2   25.30    4.10
  -9   1  -2   28.50    5.50
  -9   1  -2   11.70    8.70
  -9   1  -2   12.30    4.20
  -9   1  -2   21.60    4.90
   9  -1   2   18.40    5.30
   9   0  -2   -0.40    2.20
   9   0  -2   -0.80    1.90
  -9   0   2    2.70    3.00
  -9   0   2   -2.00    1.90
  -9   0   2    1.10    2.00
   8   0  -2  600.74   27.10
   8   0  -2  621.74   27.00
  -8   0   2  638.54   21.40
  -8   0   2  566.34   27.50
  -8   0   2  583.34   22.80
  -8   0   2  605.24   21.60
  -8   0   2  572.64   21.30
   7   0  -2   -0.60    2.30
   7   0  -2   -0.40    2.20
  -7   0   2   -3.80    3.10
  -7   0   2    1.80    1.50
  -7   0   2    0.60    1.30
  -7   0   2   -0.80    1.00
  -7   0   2   -1.60    1.40
  -7   0   2   -2.80    2.70
  -7   0   2    0.20    1.10
   6   0  -2  145.89   10.60
   6   0  -2  171.28   11.40
  -6   0   2  145.59   11.60
  -6   0   2  148.19   11.30
  -6   0   2  158.88    8.30
  -6   0   2  157.28   11.00
  -6   0   2  156.28    9.30
  -6   0   2  162.58    8.70
  -6   0   2  164.08    8.40
  -6   0   2  180.28   11.90
   5   0  -2   50.29    5.70
  -5   0   2   54.69    4.90
  -5   0   2   40.80    3.70
   4   0  -2  363.86   15.00
   4   0  -2  366.86    9.80
   4   0  -2  365.56   14.30
   4   0  -2  355.36   12.90
   4   0  -2  342.67   14.50
   4   0  -2  344.57    9.40
  -4   0   2  352.36   14.10
  -4   0   2  360.86   14.90
  -4   0   2  340.87   15.00
  -4   0   2  389.16   11.80
  -4   0   2  357.56   11.50
  -4   0   2  345.47   12.70
  -4   0   2  335.27   14.70
  -4   0   2  350.76    9.10
   3   0  -2    0.10    1.20
   3   0  -2    0.20    0.50
   3   0  -2    0.70    0.90
   3   0  -2   -0.80    0.80
   3   0  -2    0.80    0.60
   3   0  -2   -0.40    0.80
  -3   0   2   -1.70    1.00
  -3   0   2    0.40    1.10
  -3   0   2    0.50    0.50
  -3   0   2   -0.20    0.60
  -3   0   2   -0.90    0.70
  -3   0   2    0.60    0.50
  -3   0   2    1.60    1.10
   2   0  -2  153.58    5.00
   2   0  -2  149.19    4.40
   2   0  -2  149.79    6.80
   2   0  -2  148.69    4.70
   2   0  -2  152.48    5.90
   2   0  -2  153.98    6.10
   2   0  -2  151.28    7.10
  -2   0   2  171.18    4.80
  -2   0   2  153.78    6.30
  -2   0   2  144.69    6.80
  -2   0   2  155.78    6.10
  -2   0   2  147.19    5.80
  -2   0   2  164.28    5.10
   1   0  -2   -0.20    0.40
   1   0  -2    0.50    0.50
   1   0  -2   -0.30    0.40
   1   0  -2    0.00    0.70
  -1   0   2    0.20    0.50
  -1   0   2   -0.20    0.60
  -1   0   2    0.10    0.50
  -1   0   2    0.10    0.50
  -1   0   2    0.00    0.40
   0   0  -2   61.89    2.20
   0   0  -2   63.99    2.70
   0   0  -2   73.79    2.60
   0   0   2   68.59    2.30
  -1   0  -2    0.10    0.40
  -1   0  -2    0.10    0.20
  -1   0  -2    0.20    0.80
  -1   0  -2    0.50    0.40
  -1   0  -2    0.00    0.50
  -1   0  -2   -0.10    0.60
  -1   0  -2    0.50    0.80
  -1   0  -2    0.10    0.40
   1   0   2    0.00    0.20
   1   0   2    0.20    0.80
   1   0   2   -0.20    0.40
   1   0   2   -0.10    0.60
   1   0   2    0.30    0.40
   1   0   2    0.60    0.50
   1   0   2    0.60    1.00
   1   0   2    0.40    0.50
  -2   0  -2  675.53   19.60
  -2   0  -2  706.13   16.10
  -2   0  -2  697.83   18.00
  -2   0  -2  718.83   18.20
  -2   0  -2  701.53   15.50
  -2   0  -2  712.03   18.60
  -2   0  -2  670.93   15.80
  -2   0  -2  678.33   19.90
  -2   0  -2  691.93   19.40
   2   0   2  677.23   18.30
   2   0   2  738.43   18.10
   2   0   2  674.23   17.90
   2   0   2  671.23   15.50
   2   0   2  680.63   15.80
   2   0   2  699.13   19.90
   2   0   2  659.13   19.80
   2   0   2  711.23   19.40
  -3   0  -2    1.20    0.40
  -3   0  -2    1.40    1.10
  -3   0  -2    2.80    1.80
  -3   0  -2    0.50    0.90
  -3   0  -2    0.40    0.70
  -3   0  -2    1.40    1.20
  -3   0  -2    0.70    1.10
  -3   0  -2    0.90    0.40
  -3   0  -2    1.30    0.60
   3   0   2    0.20    1.10
   3   0   2   -0.10    1.20
   3   0   2    0.10    1.30
   3   0   2   -0.30    0.80
   3   0   2    0.80    0.40
  -4   0  -2 1115.89   33.20
  -4   0  -2 1115.79   33.80
  -4   0  -2 1110.99   27.30
  -4   0  -2 1144.89   30.50
  -4   0  -2 1117.99   31.10
  -4   0  -2 1082.19   32.50
  -4   0  -2 1143.09   30.70
  -4   0  -2 1147.89   29.50
   4   0   2 1144.79   31.10
   4   0   2 1101.09   32.40
   4   0   2 1118.59   33.40
  -5   0  -2    3.00    1.80
  -5   0  -2    5.10    2.30
  -5   0  -2    2.60    1.80
  -5   0  -2    3.30    1.60
  -5   0  -2    4.90    1.30
  -5   0  -2    3.60    2.60
  -5   0  -2    1.20    1.00
  -5   0  -2    1.30    1.50
   5   0   2    1.40    1.90
   5   0   2    2.30    2.20
   5   0   2    2.30    1.60
  -6   0  -2  108.99    7.90
  -6   0  -2  112.79    6.20
  -6   0  -2  105.49    7.10
  -6   0  -2  115.59   10.40
  -6   0  -2   99.69    9.40
  -6   0  -2  113.59   10.20
  -6   0  -2  105.49    8.80
  -6   0  -2  114.59    8.20
   6   0   2  114.09    8.80
   6   0   2  108.99    9.30
  -7   0  -2   -3.50    2.00
  -7   0  -2    1.30    1.40
  -7   0  -2   -0.30    1.10
  -7   0  -2    2.90    1.50
  -7   0  -2   -1.20    1.10
   7   0   2    0.00    1.50
  -8   0  -2  359.96   17.00
  -8   0  -2  309.07   14.50
  -8   0  -2  302.27   20.10
  -8   0  -2  313.97   16.80
  -8   0  -2  313.47   13.10
   8   0   2  283.87   17.00
  -9   0  -2   -5.90    2.60
  -9   0  -2   -0.70    2.20
  -9   0  -2   -1.20    1.90
  -9   0  -2    1.10    1.30
   9   0   2   -3.10    2.40
   9  -1  -2   22.70    5.50
   9  -1  -2   45.20    9.30
  -9   1   2   39.60    5.90
  -9   1   2   42.70    6.20
  -9   1   2   32.10    5.00
   8  -1  -2   12.40    4.30
   8  -1  -2    7.00    3.30
  -8   1   2    9.10    3.90
  -8   1   2    9.20    3.00
  -8   1   2    6.70    2.50
  -8   1   2   10.20    2.80
  -8   1   2    9.10    3.20
   7  -1  -2   66.69    7.80
   7  -1  -2   47.30    7.80
   7  -1  -2   51.49    8.10
  -7   1   2   49.40    5.40
  -7   1   2   53.49    7.30
  -7   1   2   51.49    5.30
  -7   1   2   53.49    5.60
  -7   1   2   53.49    5.20
   6  -1  -2  372.36   20.30
   6  -1  -2  341.67   17.00
   6  -1  -2  355.06   17.40
  -6   1   2  355.46   19.30
  -6   1   2  357.86   18.10
  -6   1   2  398.16   13.90
  -6   1   2  349.77   17.70
  -6   1   2  375.66   14.30
  -6   1   2  381.96   15.40
  -6   1   2  353.76   17.60
  -6   1   2  351.86   14.30
   5  -1  -2  315.77   14.70
   5  -1  -2  308.17   15.90
   5  -1  -2  294.97   14.40
  -5   1   2  303.27   14.80
  -5   1   2  321.97   11.30
  -5   1   2  332.57   12.10
  -5   1   2  291.57   15.70
  -5   1   2  320.37   15.10
  -5   1   2  314.77   12.30
  -5   1   2  309.87   14.80
   4  -1  -2  642.04   21.90
   4  -1  -2  672.33   21.80
   4  -1  -2  640.24   15.40
   4  -1  -2  653.43   23.50
   4  -1  -2  659.33   15.90
   4  -1  -2  636.84   18.50
  -4   1   2  656.53   18.60
  -4   1   2  656.43   15.40
  -4   1   2  671.43   22.30
  -4   1   2  687.23   22.10
  -4   1   2  660.43   19.50
  -4   1   2  743.73   20.20
  -4   1   2  677.73   15.70
  -4   1   2  650.43   23.80
  -4   1   2  658.63   21.90
   3  -1  -2  305.97    9.80
   3  -1  -2  332.67   14.00
   3  -1  -2  303.17   12.20
   3  -1  -2  317.87    8.30
   3  -1  -2  307.37   12.00
   3  -1  -2  314.07    8.80
  -3   1   2  314.47   12.10
  -3   1   2  305.47    8.30
  -3   1   2  326.87    9.80
  -3   1   2  319.37   12.40
  -3   1   2  319.77   13.90
  -3   1   2  310.47    8.60
  -3   1   2  308.97   11.90
  -3   1   2  332.87   10.90
   2  -1  -2  789.92   19.10
   2  -1  -2  807.62   23.60
   2  -1  -2  853.31   22.00
   2  -1  -2  772.72   21.80
   2  -1  -2  820.42   19.10
   2  -1  -2  829.02   19.60
  -2   1   2  877.81   22.20
  -2   1   2  813.82   19.10
  -2   1   2  831.32   22.10
  -2   1   2  838.62   21.20
  -2   1   2  802.42   19.00
  -2   1   2  806.52   20.80
  -2   1   2  837.52   19.60
   1  -1  -2 1439.06   31.20
   1  -1  -2 1447.26   31.60
   1  -1  -2 1431.56   32.80
   1  -1  -2 1375.46   32.20
  -1   1   2 1449.55   32.20
  -1   1   2 1398.36   31.60
  -1   1   2 1372.46   32.20
  -1   1   2 1398.06   32.70
  -1   1   2 1480.95   32.30
   0  -1  -2  759.42   18.30
   0  -1  -2  766.82   17.90
   0  -1  -2  769.62   19.30
   0  -1  -2  788.42   18.90
   0   1   2  805.52   18.50
   0   1   2  787.12   19.30
   0   1   2  796.02   19.00
   0   1   2  773.32   17.90
  -1  -1  -2  596.84   15.00
  -1  -1  -2  601.74   15.50
  -1  -1  -2  605.54   16.00
  -1  -1  -2  609.94   16.70
  -1  -1  -2  604.14   13.80
   1   1   2  626.64   15.60
   1   1   2  614.84   16.70
   1   1   2  610.64   14.00
   1   1   2  627.54   16.00
  -2  -1  -2  532.05   14.80
  -2  -1  -2  526.75   15.90
  -2  -1  -2  518.45   13.90
  -2  -1  -2  511.55   13.20
  -2  -1  -2  513.45   13.70
  -2  -1  -2  519.85   15.40
   2   1   2  528.05   13.40
   2   1   2  502.95   14.20
   2   1   2  503.35   13.40
   2   1   2  534.05   13.80
   2   1   2  535.85   15.70
  -3  -1  -2 1286.37   29.10
  -3  -1  -2 1206.38   28.40
  -3  -1  -2 1272.77   32.30
  -3  -1  -2 1293.47   34.20
  -3  -1  -2 1284.07   33.00
  -3  -1  -2 1208.88   32.30
  -3  -1  -2 1251.67   29.70
   3   1   2 1211.18   31.40
   3   1   2 1192.08   28.60
   3   1   2 1272.07   32.20
   3   1   2 1215.28   29.10
   3   1   2 1208.48   29.00
  -4  -1  -2  453.35   18.30
  -4  -1  -2  432.26   11.50
  -4  -1  -2  429.06   16.20
  -4  -1  -2  410.76   13.20
  -4  -1  -2  483.65   16.70
  -4  -1  -2  443.06   17.60
  -4  -1  -2  419.26   11.80
  -4  -1  -2  422.16   15.70
  -4  -1  -2  432.46   15.80
   4   1   2  424.96   12.00
   4   1   2  425.36   15.40
   4   1   2  422.26   15.30
   4   1   2  453.65   12.00
  -5  -1  -2  385.36   17.70
  -5  -1  -2  394.86   16.70
  -5  -1  -2  405.86   16.20
  -5  -1  -2  400.26   13.20
  -5  -1  -2  403.36   18.80
  -5  -1  -2  396.86   16.00
  -5  -1  -2  396.56   10.60
   5   1   2  401.16   11.00
   5   1   2  365.56   15.60
   5   1   2  385.86   11.00
   5   1   2  403.36   15.40
  -6  -1  -2   42.00    3.70
  -6  -1  -2   46.80    5.50
  -6  -1  -2   31.60    6.00
  -6  -1  -2   45.30    5.30
  -6  -1  -2   43.10    4.10
  -6  -1  -2   33.90    5.40
  -6  -1  -2   33.80    6.80
   6   1   2   43.50    6.50
   6   1   2   44.40    5.20
   6   1   2   49.30    2.50
   6   1   2   41.20    2.40
  -7  -1  -2   41.80    4.10
  -7  -1  -2   34.00    6.40
  -7  -1  -2   40.50    6.30
  -7  -1  -2   40.50    4.10
  -7  -1  -2   35.90    5.80
   7   1   2   31.70    5.90
  -8  -1  -2   17.10    4.80
  -8  -1  -2   23.40    4.10
  -8  -1  -2   24.20    6.70
  -8  -1  -2   24.00    4.60
  -8  -1  -2   26.30    3.60
   8   1   2   23.70    5.30
  -9  -1  -2   19.00    3.60
  -9  -1  -2   23.90    5.20
  -9  -1  -2   19.00    5.10
  -9  -1  -2   19.40    3.80
  -9  -1  -2   32.10    7.90
   9   1   2   23.50    5.90
   9  -2  -2   47.90    8.90
   9  -2  -2   42.20    7.60
   9  -2  -2   50.29   10.10
  -9   2   2   33.20    5.40
  -9   2   2   47.30    6.40
  -9   2   2   43.20    6.10
  -9   2   2   44.90    5.70
  -9   2   2   25.50    6.80
   8  -2  -2  152.58   14.20
   8  -2  -2  158.08   13.00
   8  -2  -2  139.79   12.40
  -8   2   2  127.89   12.40
  -8   2   2  167.18    9.40
  -8   2   2  153.78    9.10
  -8   2   2  162.08   11.50
  -8   2   2  168.38   10.60
   7  -2  -2    8.40    3.40
   7  -2  -2    4.10    2.80
   7  -2  -2    3.60    3.20
  -7   2   2    5.30    1.90
  -7   2   2    4.50    2.10
  -7   2   2    2.60    1.50
  -7   2   2    3.60    2.60
  -7   2   2    5.80    3.60
   6  -2  -2   15.10    3.60
   6  -2  -2   18.80    4.80
   6  -2  -2   11.60    3.50
  -6   2   2    5.90    2.30
  -6   2   2   17.10    4.00
  -6   2   2   10.80    2.20
  -6   2   2    9.50    4.20
  -6   2   2   11.70    2.60
  -6   2   2   11.10    2.60
   5  -2  -2  454.25   20.90
   5  -2  -2  474.15   12.00
   5  -2  -2  438.36   18.90
   5  -2  -2  481.55   11.50
   5  -2  -2  444.06   18.70
  -5   2   2  448.36   13.90
  -5   2   2  477.85   16.60
  -5   2   2  451.45   19.00
  -5   2   2  459.15   19.30
  -5   2   2  451.05   11.40
  -5   2   2  447.86   19.50
  -5   2   2  451.45   11.60
  -5   2   2  445.96   14.80
   4  -2  -2  873.31   20.60
   4  -2  -2  837.62   26.80
   4  -2  -2  866.01   29.50
   4  -2  -2  887.51   27.80
   4  -2  -2  842.02   21.30
  -4   2   2  892.11   27.40
  -4   2   2  867.61   24.60
  -4   2   2  849.91   20.80
  -4   2   2  855.31   21.40
  -4   2   2  895.81   27.10
  -4   2   2  843.22   29.80
   3  -2  -2   16.70    3.10
   3  -2  -2   17.00    2.10
   3  -2  -2   18.60    3.50
   3  -2  -2   22.50    3.20
   3  -2  -2   24.60    2.20
   3  -2  -2   12.20    3.10
   3  -2  -2   16.40    2.80
  -3   2   2   21.70    3.50
  -3   2   2   15.70    2.50
  -3   2   2   19.60    3.60
  -3   2   2   19.00    1.60
  -3   2   2   21.70    2.40
  -3   2   2   15.90    4.30
  -3   2   2   21.90    2.20
   2  -2  -2 3604.44   80.09
   2  -2  -2 3636.64   84.39
   2  -2  -2 3529.35   84.59
   2  -2  -2 3631.34   80.29
  -2   2   2 3575.64   79.39
  -2   2   2 3751.72   84.39
   1  -2  -2  744.73   18.50
   1  -2  -2  718.03   19.10
   1  -2  -2  703.93   18.70
   1  -2  -2  717.93   16.20
   1  -2  -2  737.73   21.40
  -1   2   2  735.23   19.10
  -1   2   2  688.53   18.70
  -1   2   2  762.82   20.30
  -1   2   2  734.23   19.10
  -1   2   2  674.43   18.30
   0  -2  -2  723.63   19.30
   0  -2  -2  718.43   17.80
   0  -2  -2  727.53   18.10
   0  -2  -2  700.53   18.50
   0   2   2  717.83   18.70
   0   2   2  739.43   18.30
   0   2   2  743.43   19.40
   0   2   2  701.13   20.10
  -1  -2  -2 1396.86   34.30
  -1  -2  -2 1403.16   34.20
  -1  -2  -2 1460.05   36.20
  -1  -2  -2 1397.26   33.60
  -1  -2  -2 1442.76   32.60
   1   2   2 1400.36   33.80
   1   2   2 1420.76   35.70
   1   2   2 1476.05   34.60
   1   2   2 1429.56   32.80
  -2  -2  -2  698.13   17.50
  -2  -2  -2  705.83   18.50
  -2  -2  -2  677.23   19.00
  -2  -2  -2  727.23   21.40
   2   2   2  666.33   18.00
   2   2   2  702.13   18.20
   2   2   2  692.83   18.60
   2   2   2  693.23   20.90
   2   2   2  691.63   19.20
  -3  -2  -2  334.27   10.40
  -3  -2  -2  328.77   11.00
  -3  -2  -2  306.07   11.10
  -3  -2  -2  326.87   10.50
  -3  -2  -2  308.47   12.70
  -3  -2  -2  327.47   13.40
   3   2   2  302.87   11.80
   3   2   2  326.47    9.20
   3   2   2  303.87   10.90
   3   2   2  319.37   12.90
   3   2   2  292.37   11.80
  -4  -2  -2  129.89    5.90
  -4  -2  -2  134.79    6.50
  -4  -2  -2  135.19    7.70
  -4  -2  -2  140.69    9.50
  -4  -2  -2  132.89    6.30
  -4  -2  -2  122.29    8.10
  -4  -2  -2  124.59    5.50
  -4  -2  -2  134.99    8.80
   4   2   2  122.09    6.30
   4   2   2  134.49    8.30
   4   2   2  131.39    6.20
   4   2   2  127.99    4.90
   4   2   2  141.39    8.00
  -5  -2  -2   56.09    6.30
  -5  -2  -2   47.90    3.50
  -5  -2  -2   54.29    3.60
  -5  -2  -2   56.69    3.80
  -5  -2  -2   49.60    5.20
  -5  -2  -2   60.09    6.10
   5   2   2   50.69    5.20
   5   2   2   49.20    5.30
   5   2   2   51.89    4.00
   5   2   2   49.70    3.70
  -6  -2  -2  750.92   39.90
  -6  -2  -2  848.02   21.30
  -6  -2  -2  856.31   21.70
  -6  -2  -2  863.11   29.20
  -6  -2  -2  812.52   21.70
  -6  -2  -2  824.92   30.60
  -6  -2  -2  811.42   28.20
   6   2   2  816.82   22.30
   6   2   2  824.72   27.40
   6   2   2  800.32   27.70
   6   2   2  850.61   22.10
  -7  -2  -2  235.48   16.50
  -7  -2  -2  216.48   13.60
  -7  -2  -2  235.88    7.80
  -7  -2  -2  204.58   13.40
  -7  -2  -2  219.88   14.00
   7   2   2  220.88    8.40
   7   2   2  251.57    8.60
   7   2   2  235.78   12.90
   7   2   2  247.48   14.20
  -8  -2  -2  254.57   15.30
  -8  -2  -2  217.08   17.50
  -8  -2  -2  250.77   15.60
  -8  -2  -2  245.78   10.60
   8   2   2  233.88   14.80
  -9  -2  -2   26.50    7.40
  -9  -2  -2   38.70    9.70
  -9  -2  -2   19.00    5.50
  -9  -2  -2   21.60    3.10
  -9  -2  -2   21.60    4.50
   9   2   2   20.70    6.10
   8  -3  -2    7.50    4.20
   8  -3  -2   -5.20    2.80
  -8   3   2   -0.70    1.70
  -8   3   2   -3.00    1.40
  -8   3   2   -1.50    1.80
  -8   3   2    0.20    1.80
   7  -3  -2   96.29    9.80
   7  -3  -2   94.89   10.10
   7  -3  -2   91.69   10.60
  -7   3   2   89.49    8.90
  -7   3   2   90.39    7.00
  -7   3   2   90.19    7.90
  -7   3   2   92.39    5.50
  -7   3   2   98.79   10.20
   6  -3  -2  251.87   16.60
   6  -3  -2  225.48   13.90
   6  -3  -2  210.38   14.10
   6  -3  -2  243.88    7.60
   6  -3  -2  223.18    7.00
  -6   3   2  234.48   13.70
  -6   3   2  222.18    6.80
  -6   3   2  232.78    7.10
  -6   3   2  254.07   12.70
  -6   3   2  230.28    8.30
   5  -3  -2  383.36   11.30
   5  -3  -2  380.56   19.70
   5  -3  -2  396.36   18.60
   5  -3  -2  396.66   17.20
   5  -3  -2  388.36   13.30
  -5   3   2  386.56   10.70
  -5   3   2  386.56   20.50
  -5   3   2  398.06   12.00
  -5   3   2  389.16   17.80
  -5   3   2  381.86   11.60
  -5   3   2  388.56   15.50
   4  -3  -2   27.50    2.80
   4  -3  -2   22.50    3.90
   4  -3  -2   21.70    4.10
   4  -3  -2   27.90    2.50
   4  -3  -2   32.90    3.80
  -4   3   2   30.10    2.90
  -4   3   2   25.60    2.60
  -4   3   2   18.50    3.10
  -4   3   2   19.40    3.70
  -4   3   2   29.70    6.20
   3  -3  -2 2511.85   63.59
   3  -3  -2 2448.46   58.49
   3  -3  -2 2501.15   62.49
   3  -3  -2 2372.06   55.09
   3  -3  -2 2462.35   56.39
   3  -3  -2 2312.57   57.59
  -3   3   2 2420.06   55.59
  -3   3   2 2418.16   56.29
  -3   3   2 2466.45   58.19
  -3   3   2 2400.66   59.69
   2  -3  -2  164.08    7.90
   2  -3  -2  197.98   10.80
   2  -3  -2  175.28    7.60
   2  -3  -2  183.68    8.40
  -2   3   2  187.38    8.30
  -2   3   2  201.98    8.80
  -2   3   2  204.08   10.00
  -2   3   2  193.38    9.10
  -2   3   2  187.98    7.90
   1  -3  -2  496.35   17.30
   1  -3  -2  497.15   15.00
   1  -3  -2  479.65   15.50
   1  -3  -2  486.65   15.00
   1  -3  -2  502.05   12.40
  -1   3   2  484.25   17.00
  -1   3   2  470.45   14.90
  -1   3   2  493.65   15.70
  -1   3   2  490.85   15.20
   0  -3  -2  538.65   15.60
   0  -3  -2  531.15   16.00
   0  -3  -2  546.95   15.00
   0  -3  -2  529.35   16.80
   0  -3  -2  583.64   19.00
   0   3   2  542.15   18.20
   0   3   2  543.75   16.90
   0   3   2  500.35   16.00
   0   3   2  533.25   15.90
  -1  -3  -2  165.48    7.50
  -1  -3  -2  142.09    7.50
  -1  -3  -2  164.58    9.30
  -1  -3  -2  172.48    7.10
  -1  -3  -2  155.18    7.30
   1   3   2  131.09    8.40
   1   3   2  162.08    7.00
   1   3   2  155.88    7.90
   1   3   2  167.58    7.70
  -2  -3  -2 3872.21   88.99
  -2  -3  -2 3941.51   87.69
  -2  -3  -2 3905.11   86.09
  -2  -3  -2 3906.81   91.69
  -2  -3  -2 3735.33   88.19
   2   3   2 3927.01   87.99
   2   3   2 3732.23   90.99
   2   3   2 4038.30   87.39
   2   3   2 4297.67   88.49
   2   3   2 3790.22   88.49
  -3  -3  -2  418.46   14.50
  -3  -3  -2  396.16   13.60
  -3  -3  -2  380.36   15.30
  -3  -3  -2  424.46   12.70
  -3  -3  -2  406.36   16.90
   3   3   2  405.66   13.90
   3   3   2  422.36   16.50
   3   3   2  408.56   12.00
   3   3   2  377.06   14.20
  -4  -3  -2  230.38    9.50
  -4  -3  -2  216.38    9.80
  -4  -3  -2  221.88    9.40
  -4  -3  -2  233.78   12.80
  -4  -3  -2  236.28   12.00
  -4  -3  -2  215.78    9.10
   4   3   2  233.88   12.20
   4   3   2  214.78   10.00
   4   3   2  201.78   10.60
  -5  -3  -2  872.31   26.30
  -5  -3  -2  863.81   24.80
  -5  -3  -2  877.21   31.40
  -5  -3  -2  857.91   30.00
  -5  -3  -2  872.71   24.40
  -5  -3  -2  929.21   25.50
  -5  -3  -2  864.11   29.40
   5   3   2  910.21   28.50
   5   3   2  890.71   29.20
   5   3   2  914.21   25.20
   5   3   2  851.61   25.40
  -6  -3  -2  351.66   17.20
  -6  -3  -2  318.87   14.70
  -6  -3  -2  323.07   13.50
  -6  -3  -2  330.57   12.40
  -6  -3  -2  334.37   13.30
  -6  -3  -2  328.97   17.10
   6   3   2  336.17   12.70
   6   3   2  337.37   16.20
   6   3   2  318.37   12.90
   6   3   2  330.27   16.00
  -7  -3  -2  105.89    6.00
  -7  -3  -2   93.09    5.70
  -7  -3  -2   99.59    7.30
  -7  -3  -2  107.09    9.70
  -7  -3  -2  100.89   11.30
  -7  -3  -2   85.49    8.50
  -7  -3  -2   95.59    9.50
   7   3   2   91.79    8.80
   7   3   2  106.39    6.40
   7   3   2  106.69    6.60
  -8  -3  -2   -1.30    2.90
  -8  -3  -2    2.70    2.90
  -8  -3  -2    5.30    4.00
  -8  -3  -2    3.80    2.60
  -8  -3  -2    6.30    1.80
  -8  -3  -2    3.40    2.20
   8   3   2    4.00    2.10
   8   3   2    7.00    3.50
   8   3   2    7.30    2.10
   8   3   2    2.60    2.90
   8  -4  -2  184.28   15.10
   8  -4  -2  210.38   17.70
  -8   4   2  174.58   13.60
  -8   4   2  181.58   11.10
  -8   4   2  185.68   12.40
   7  -4  -2   38.90    9.00
   7  -4  -2   41.10    2.60
   7  -4  -2   35.10    2.30
   7  -4  -2   33.40    7.40
  -7   4   2   30.30    4.80
  -7   4   2   34.40    6.60
  -7   4   2   40.30    6.00
   6  -4  -2  258.47   17.60
   6  -4  -2  257.37   16.60
   6  -4  -2  276.77    9.90
   6  -4  -2  254.67    9.00
  -6   4   2  267.17   13.60
  -6   4   2  247.38   15.20
  -6   4   2  253.07    9.10
  -6   4   2  242.08    9.30
   5  -4  -2  365.26   12.80
   5  -4  -2  351.86   18.70
   5  -4  -2  342.17   16.30
   5  -4  -2  366.46   20.20
   5  -4  -2  353.26   11.80
  -5   4   2  362.16   16.20
  -5   4   2  359.46   12.70
  -5   4   2  334.77   12.50
   4  -4  -2  209.98   16.10
   4  -4  -2  217.38    8.80
   4  -4  -2  210.78    9.50
   4  -4  -2  220.18   11.00
   4  -4  -2  214.78   13.50
   4  -4  -2  223.78   11.50
  -4   4   2  205.98   10.80
  -4   4   2  207.98   12.10
  -4   4   2  223.68    9.80
  -4   4   2  203.58    9.00
   3  -4  -2  137.59    8.50
   3  -4  -2  144.69    8.20
   3  -4  -2  145.29    7.10
   3  -4  -2  145.49   10.60
  -3   4   2  148.79    9.70
  -3   4   2  138.89    7.60
  -3   4   2  150.98    8.60
  -3   4   2  136.29    7.20
  -3   4   2  134.69    8.60
   2  -4  -2  343.97   12.60
   2  -4  -2  357.16   13.60
   2  -4  -2  350.26   16.10
   2  -4  -2  346.17   13.40
  -2   4   2  360.16   14.20
  -2   4   2  366.16   13.20
  -2   4   2  349.27   15.50
  -2   4   2  345.57   13.50
  -2   4   2  361.96   13.80
   1  -4  -2  538.15   14.60
   1  -4  -2  545.35   17.50
   1  -4  -2  563.04   19.70
   1  -4  -2  517.35   17.30
   1  -4  -2  535.05   18.20
  -1   4   2  558.44   17.80
  -1   4   2  587.74   18.20
  -1   4   2  527.05   20.10
  -1   4   2  549.95   18.50
   0  -4  -2  389.56   15.10
   0  -4  -2  414.96   17.30
   0  -4  -2  406.16   14.90
   0  -4  -2  414.46   13.20
   0  -4  -2  405.86   14.50
   0  -4  -2  410.36   14.00
   0   4   2  426.46   17.20
   0   4   2  407.06   14.70
   0   4   2  396.86   14.20
  -1  -4  -2  469.85   16.00
  -1  -4  -2  465.55   17.00
  -1  -4  -2  482.95   16.40
  -1  -4  -2  504.55   19.80
  -1  -4  -2  485.35   15.50
   1   4   2  483.05   16.00
   1   4   2  476.35   16.60
   1   4   2  496.75   17.50
  -2  -4  -2 1060.19   30.00
  -2  -4  -2 1088.59   31.10
  -2  -4  -2 1132.39   34.60
  -2  -4  -2 1081.29   31.00
  -2  -4  -2 1107.79   28.90
   2   4   2 1079.49   33.40
   2   4   2 1112.39   31.50
   2   4   2 1095.49   29.80
   2   4   2 1099.19   33.70
  -3  -4  -2  161.38   11.10
  -3  -4  -2  192.38    8.50
  -3  -4  -2  193.28    9.40
  -3  -4  -2  180.28    6.80
  -3  -4  -2  189.78    9.90
  -3  -4  -2  177.18   10.30
   3   4   2  186.88    9.90
   3   4   2  186.58   11.30
   3   4   2  179.38    9.40
   3   4   2  169.98    7.90
  -4  -4  -2  137.39   10.60
  -4  -4  -2  138.89    7.40
  -4  -4  -2  139.79    8.10
  -4  -4  -2  147.59    8.70
  -4  -4  -2  140.69    6.60
  -4  -4  -2  149.88   10.00
   4   4   2  135.29    9.90
   4   4   2  146.59    8.80
   4   4   2  150.28    8.60
  -5  -4  -2  243.78   14.60
  -5  -4  -2  215.68   10.80
  -5  -4  -2  222.88   13.40
  -5  -4  -2  219.68   10.30
  -5  -4  -2  201.78    9.60
  -5  -4  -2  206.58    9.50
   5   4   2  212.18   13.00
   5   4   2  201.38   10.90
   5   4   2  224.68   12.60
  -6  -4  -2   63.39    6.00
  -6  -4  -2   80.99    5.90
  -6  -4  -2   83.39    9.10
  -6  -4  -2   78.79    6.30
  -6  -4  -2   92.09    9.00
  -6  -4  -2   83.99    6.30
   6   4   2   88.19    6.50
   6   4   2   83.79    7.90
   6   4   2   82.39    6.70
  -7  -4  -2  201.38   14.80
  -7  -4  -2  192.58   11.80
  -7  -4  -2  211.18   10.40
  -7  -4  -2  217.78   14.70
  -7  -4  -2  217.38   10.80
  -7  -4  -2  207.68    9.90
   7   4   2  221.68   11.00
   7   4   2  225.18   14.10
   7   4   2  236.58   14.30
   7   4   2  222.38   11.60
  -8  -4  -2   -2.30    4.10
  -8  -4  -2    3.30    1.60
  -8  -4  -2    5.00    1.70
  -8  -4  -2    4.70    3.00
  -8  -4  -2    1.50    1.70
   8   4   2    3.30    2.20
   8   4   2   -1.50    2.50
   8   4   2    5.70    3.50
   8  -5  -2   10.00    4.70
  -8   5   2    0.40    2.30
  -8   5   2   -1.10    2.20
  -8   5   2    2.00    3.30
  -8   5   2    1.90    2.20
   7  -5  -2    4.50    1.80
   7  -5  -2    3.40    3.50
   7  -5  -2    3.70    3.50
   7  -5  -2    6.10    1.90
  -7   5   2    2.80    2.30
  -7   5   2    3.00    1.50
  -7   5   2    6.10    1.80
  -7   5   2   11.80    4.30
  -7   5   2    4.60    3.60
   6  -5  -2  128.19   12.30
   6  -5  -2  136.89   13.30
   6  -5  -2  135.99    7.60
   6  -5  -2  138.39    6.90
   6  -5  -2  139.69   10.90
  -6   5   2  140.79   11.80
  -6   5   2  127.49    7.00
  -6   5   2  147.59   10.60
  -6   5   2  128.49   10.00
  -6   5   2  145.19    8.00
   5  -5  -2  159.98   10.50
   5  -5  -2  177.28   14.40
   5  -5  -2  198.08   12.10
   5  -5  -2  202.48   14.40
   5  -5  -2  190.98    8.70
   5  -5  -2  178.48    9.10
  -5   5   2  178.78    9.50
  -5   5   2  189.48   11.60
  -5   5   2  190.08    9.20
  -5   5   2  188.58   12.40
   4  -5  -2  342.17   19.20
   4  -5  -2  307.47   15.00
   4  -5  -2  326.27   18.50
   4  -5  -2  309.77   13.40
   4  -5  -2  328.27   14.80
  -4   5   2  314.97   13.50
  -4   5   2  321.57   15.00
  -4   5   2  338.17   13.40
  -4   5   2  328.27   16.70
   3  -5  -2  184.28   10.00
   3  -5  -2  193.48   10.50
   3  -5  -2  197.88   11.40
   3  -5  -2  180.58    9.20
   3  -5  -2  196.78   13.10
  -3   5   2  189.58    9.70
  -3   5   2  188.78   10.10
  -3   5   2  183.98   12.20
  -3   5   2  185.78   11.30
  -3   5   2  202.28   10.90
   2  -5  -2  774.32   23.90
   2  -5  -2  799.82   18.60
   2  -5  -2  767.42   25.00
   2  -5  -2  753.62   24.50
   2  -5  -2  854.01   28.60
  -2   5   2  789.92   25.30
  -2   5   2  835.92   25.80
  -2   5   2  794.52   24.70
  -2   5   2  796.62   25.70
  -2   5   2  774.22   27.90
   1  -5  -2 1461.95   38.30
   1  -5  -2 1398.86   34.10
   1  -5  -2 1414.36   38.00
   1  -5  -2 1377.36   39.00
   1  -5  -2 1430.26   40.60
  -1   5   2 1426.56   39.70
  -1   5   2 1439.96   38.80
  -1   5   2 1461.75   38.70
  -1   5   2 1396.16   42.40
   0  -5  -2   10.20    2.40
   0  -5  -2    7.90    2.10
   0  -5  -2    6.10    1.70
   0  -5  -2    6.90    2.30
   0  -5  -2   17.50    4.40
   0  -5  -2    5.50    2.10
   0   5   2    3.90    2.00
   0   5   2    9.60    2.50
   0   5   2    5.20    2.10
   0   5   2    7.50    2.30
  -1  -5  -2   44.80    4.80
  -1  -5  -2   52.99    4.50
  -1  -5  -2   53.39    5.60
  -1  -5  -2   53.29    4.90
   1   5   2   61.29    5.40
   1   5   2   47.00    5.30
   1   5   2   61.49    5.50
  -2  -5  -2  193.38   10.80
  -2  -5  -2  186.68   10.20
  -2  -5  -2  193.38   13.00
  -2  -5  -2  193.48    9.40
  -2  -5  -2  184.98   10.30
   2   5   2  191.78   10.10
   2   5   2  190.18   10.50
   2   5   2  183.78   12.10
   2   5   2  189.38   11.00
  -3  -5  -2 1822.82   52.89
  -3  -5  -2 1795.72   48.10
  -3  -5  -2 1815.62   48.90
  -3  -5  -2 1758.52   46.70
  -3  -5  -2 1803.92   45.20
   3   5   2 1718.73   47.20
   3   5   2 1772.52   47.20
   3   5   2 1761.82   48.30
   3   5   2 1796.72   51.99
  -4  -5  -2   80.59    6.10
  -4  -5  -2   80.19    6.70
  -4  -5  -2   84.99    7.90
  -4  -5  -2   80.09    7.20
   4   5   2   87.79    4.80
   4   5   2   84.09    7.00
   4   5   2   87.99    4.30
   4   5   2   87.29    8.60
  -5  -5  -2  214.78   11.10
  -5  -5  -2  212.38   10.40
  -5  -5  -2  210.38   11.80
  -5  -5  -2  209.78   13.50
  -5  -5  -2  205.08   14.90
  -5  -5  -2  220.78    8.30
   5   5   2  200.48   11.30
   5   5   2  200.08   11.90
   5   5   2  205.88   13.90
   5   5   2  217.18   13.00
  -6  -5  -2   41.50    7.40
  -6  -5  -2   29.80    4.20
  -6  -5  -2   31.10    3.70
   6   5   2   32.50    5.90
   6   5   2   33.50    6.20
  -7  -5  -2  262.27   17.90
  -7  -5  -2  250.27   12.00
  -7  -5  -2  246.18   12.60
  -7  -5  -2  251.77   12.10
  -7  -5  -2  275.47   17.80
  -7  -5  -2  223.48   11.30
   7   5   2  234.08   13.30
   7   5   2  275.67   16.60
   7   5   2  273.77   16.00
   7   5   2  260.77   13.20
   7  -6  -2   83.69   11.20
   7  -6  -2   59.29   10.20
   7  -6  -2   64.19    8.00
   7  -6  -2   84.39    6.20
  -7   6   2   72.99   11.20
  -7   6   2   92.29    6.40
  -7   6   2   75.09   10.30
  -7   6   2   83.89    8.90
   6  -6  -2   60.79    5.20
   6  -6  -2   52.69    9.90
   6  -6  -2   57.49    6.60
   6  -6  -2   42.40    6.40
   6  -6  -2   75.39   10.30
   6  -6  -2   61.29    7.90
  -6   6   2   55.29    6.50
  -6   6   2   58.89    7.10
  -6   6   2   50.29    8.90
  -6   6   2   61.49    5.10
  -6   6   2   54.69    5.80
   5  -6  -2   70.89    9.80
   5  -6  -2   63.79    7.10
   5  -6  -2   70.29    9.20
   5  -6  -2   74.29    5.90
   5  -6  -2   64.29    6.10
   5  -6  -2   75.39    8.00
  -5   6   2   69.89    7.30
  -5   6   2   78.49   13.40
  -5   6   2   63.59    8.00
  -5   6   2   64.99    5.80
  -5   6   2   82.79    6.90
   4  -6  -2  449.95   18.90
   4  -6  -2  433.16   19.40
   4  -6  -2  418.76   22.30
   4  -6  -2  444.56   23.90
   4  -6  -2  425.26   16.20
  -4   6   2  422.66   17.80
  -4   6   2  427.36   17.20
  -4   6   2  472.95   22.00
  -4   6   2  452.35   19.60
   3  -6  -2   31.90    4.60
   3  -6  -2   26.30    4.60
   3  -6  -2   29.50    6.00
   3  -6  -2   28.90    4.60
  -3   6   2   46.30    6.70
  -3   6   2   19.40    4.00
  -3   6   2   29.10    5.00
  -3   6   2   26.30    5.30
   2  -6  -2   51.49    6.60
   2  -6  -2   54.39    5.90
   2  -6  -2   60.29    5.70
   2  -6  -2   54.19    6.00
   2  -6  -2   57.49    3.20
  -2   6   2   52.89    6.60
  -2   6   2   51.09    5.90
  -2   6   2   57.09    6.00
   1  -6  -2  133.09    9.20
   1  -6  -2  135.99    6.60
   1  -6  -2  139.99    8.90
   1  -6  -2  119.89    9.20
   1  -6  -2  111.79    8.00
  -1   6   2  117.99    9.10
  -1   6   2  144.09   11.40
  -1   6   2  142.49    9.40
  -1   6   2  138.29    9.20
   0  -6  -2 1184.78   34.90
   0  -6  -2 1204.58   34.70
   0  -6  -2 1196.18   36.20
   0  -6  -2 1145.69   33.80
   0  -6  -2 1187.48   32.10
   0   6   2 1155.88   39.20
   0   6   2 1199.48   35.70
   0   6   2 1214.98   36.80
   0   6   2 1209.18   35.40
  -1  -6  -2  874.51   25.60
  -1  -6  -2  842.02   26.80
  -1  -6  -2  899.11   29.50
  -1  -6  -2  877.91   27.00
  -1  -6  -2  857.81   27.90
   1   6   2  887.71   29.60
   1   6   2  825.22   31.90
   1   6   2  857.41   28.00
   1   6   2  903.11   29.00
  -2  -6  -2  554.94   25.60
  -2  -6  -2  585.84   20.30
  -2  -6  -2  573.14   17.10
  -2  -6  -2  601.64   22.80
  -2  -6  -2  573.34   21.30
  -2  -6  -2  592.34   21.60
   2   6   2  580.74   23.00
   2   6   2  587.04   21.80
   2   6   2  606.04   29.70
   2   6   2  576.04   22.10
  -3  -6  -2  165.78    9.20
  -3  -6  -2  149.19   10.40
  -3  -6  -2  175.68   11.30
  -3  -6  -2  150.98    9.80
  -3  -6  -2  161.38   12.90
   3   6   2  159.18   10.60
   3   6   2  155.78   12.40
   3   6   2  157.88   10.40
   3   6   2  168.28   11.60
  -4  -6  -2  202.78   13.00
  -4  -6  -2  206.68   15.10
  -4  -6  -2  203.08   10.70
  -4  -6  -2  201.98   13.80
  -4  -6  -2  212.98   12.50
   4   6   2  202.58    9.30
   4   6   2  207.28    8.40
   4   6   2  215.18   12.50
   4   6   2  196.88   12.50
   4   6   2  220.08   14.90
  -5  -6  -2  304.07   17.00
  -5  -6  -2  293.27   13.20
  -5  -6  -2  294.37   18.90
  -5  -6  -2  289.67   14.80
  -5  -6  -2  283.67   14.30
   5   6   2  293.97   15.90
   5   6   2  282.47   17.60
   5   6   2  290.67   15.10
  -6  -6  -2   90.59    9.90
  -6  -6  -2   84.59    7.80
  -6  -6  -2   89.89   10.80
  -6  -6  -2   81.29    6.70
  -6  -6  -2   92.99    7.60
   6   6   2   83.29    8.60
   6   6   2   86.99    9.10
   6   6   2   90.29   10.20
   6   6   2  100.29    7.80
  -7  -6  -2    6.00    3.40
  -7  -6  -2    9.40    3.80
  -7  -6  -2   11.10    3.00
  -7  -6  -2    9.20    3.60
  -7  -6  -2    3.50    3.90
   7   6   2   17.30    5.20
   7   6   2    9.20    4.60
   7   6   2   15.20    5.00
   6  -7  -2   66.59    8.30
   6  -7  -2   65.09   11.20
   6  -7  -2   61.69    5.90
   6  -7  -2   72.69    6.90
   6  -7  -2   67.09   11.20
   6  -7  -2   64.89    9.10
  -6   7   2   63.79   10.00
  -6   7   2   69.19    7.80
  -6   7   2   63.99    5.90
  -6   7   2   62.59    7.00
   5  -7  -2   13.20    3.90
   5  -7  -2   16.20    4.20
   5  -7  -2   20.50    6.40
   5  -7  -2   24.10    5.10
   5  -7  -2   23.00    4.50
   5  -7  -2   19.30    3.80
  -5   7   2   31.20    6.00
  -5   7   2   20.00    4.90
  -5   7   2   29.30    6.50
  -5   7   2   19.80    3.70
  -5   7   2   25.10    4.60
   4  -7  -2   59.59    7.10
   4  -7  -2   64.39   11.50
   4  -7  -2   60.19    6.80
   4  -7  -2   54.69    7.50
   4  -7  -2   57.59    5.90
   4  -7  -2   57.09    9.80
  -4   7   2   53.79    6.10
  -4   7   2   63.69    9.70
  -4   7   2   74.59    8.00
  -4   7   2   52.19    6.50
  -4   7   2   53.29    7.30
   3  -7  -2  368.76   20.30
   3  -7  -2  349.77   16.90
   3  -7  -2  347.27   16.90
   3  -7  -2  350.16   15.80
  -3   7   2  354.16   16.50
  -3   7   2  362.46   20.40
  -3   7   2  348.87   17.10
  -3   7   2  335.27   17.20
   2  -7  -2   73.49    6.80
   2  -7  -2   55.69    6.80
   2  -7  -2   63.79    6.50
   2  -7  -2   76.09    8.40
  -2   7   2   72.29    9.30
  -2   7   2   69.09    7.00
  -2   7   2   87.29    8.10
  -2   7   2   69.89    7.40
   1  -7  -2   64.19    7.20
   1  -7  -2   63.09    7.30
   1  -7  -2   68.99    5.00
   1  -7  -2   66.99    6.70
   1  -7  -2   58.39    6.10
  -1   7   2   65.59    6.80
  -1   7   2   61.29    7.30
  -1   7   2   60.89    6.60
   0  -7  -2  260.47   14.90
   0  -7  -2  279.47   12.40
   0  -7  -2  275.47   13.70
   0  -7  -2  294.67   14.80
   0  -7  -2  288.07   14.00
   0   7   2  289.17   17.80
   0   7   2  289.57   15.80
   0   7   2  283.67   14.90
   0   7   2  285.47   15.20
  -1  -7  -2  471.25   20.60
  -1  -7  -2  460.05   18.00
  -1  -7  -2  477.35   16.90
  -1  -7  -2  431.16   18.90
  -1  -7  -2  464.95   18.50
   1   7   2  436.66   19.40
   1   7   2  449.46   19.80
   1   7   2  418.96   20.10
   1   7   2  421.76   22.60
  -2  -7  -2   26.40    6.50
  -2  -7  -2   19.00    4.40
  -2  -7  -2   22.70    2.70
  -2  -7  -2   16.30    4.00
  -2  -7  -2   18.00    4.20
   2   7   2   21.50    4.70
   2   7   2   12.10    3.60
   2   7   2   25.70    5.30
   2   7   2   18.60    4.10
  -3  -7  -2   82.59    8.60
  -3  -7  -2   77.89    7.60
  -3  -7  -2  112.39   10.90
  -3  -7  -2   93.49    8.90
   3   7   2   86.19   10.30
   3   7   2  100.89    7.10
   3   7   2   94.19    9.10
   3   7   2   93.39    8.90
   3   7   2   88.39    9.00
  -4  -7  -2   65.99    7.90
  -4  -7  -2   49.70    7.40
  -4  -7  -2   61.99   10.00
  -4  -7  -2   63.09    6.80
  -4  -7  -2   80.29    8.30
   4   7   2   70.89    7.80
   4   7   2   58.09    8.00
   4   7   2   64.49    6.20
   4   7   2   51.99    8.50
   4   7   2   76.99    5.40
  -5  -7  -2   53.29    6.40
  -5  -7  -2   44.40    5.40
  -5  -7  -2   48.20    8.10
  -5  -7  -2   43.70    9.10
   5   7   2   35.20    6.90
   5   7   2   49.99    7.80
   5   7   2   32.20    6.70
  -6  -7  -2   28.30    4.60
  -6  -7  -2   39.60    6.10
  -6  -7  -2   33.70    9.70
  -6  -7  -2   24.10    4.90
  -6  -7  -2   19.20    4.80
   6   7   2   28.50    6.40
   6   7   2   23.70    8.40
   6   7   2   24.50    6.00
   6   7   2   35.90    6.50
   5  -8  -2   23.60    6.00
   5  -8  -2   54.59    6.10
   5  -8  -2   48.70   10.80
   5  -8  -2   45.00    6.90
   5  -8  -2   35.80    9.20
  -5   8   2   24.50    5.70
  -5   8   2   37.70    7.30
  -5   8   2   38.00    6.40
  -5   8   2   36.60    5.80
  -5   8   2   41.20    8.30
   4  -8  -2   81.29    9.00
   4  -8  -2   69.99    8.40
   4  -8  -2   73.99   12.40
   4  -8  -2   82.39    8.20
   4  -8  -2   78.79    7.90
   4  -8  -2   82.59   10.70
  -4   8   2   67.79    8.50
  -4   8   2   92.59   10.30
  -4   8   2   69.89    7.80
  -4   8   2   74.69    8.50
  -4   8   2   76.39   11.40
   3  -8  -2   31.40    6.30
   3  -8  -2   35.30    5.70
   3  -8  -2   33.50    6.40
   3  -8  -2   42.50    8.10
  -3   8   2   33.10    5.80
  -3   8   2   37.10    8.20
  -3   8   2   35.60    6.40
  -3   8   2   29.50    6.50
   2  -8  -2   70.39    7.00
   2  -8  -2   75.19    4.50
   2  -8  -2   67.79    8.50
   2  -8  -2   78.09    8.10
   2  -8  -2   72.19    8.50
  -2   8   2   62.99    9.80
  -2   8   2   65.69    8.20
  -2   8   2   49.40    7.50
  -2   8   2   77.49   11.60
  -2   8   2   63.99    7.80
   1  -8  -2   14.00    2.80
   1  -8  -2   10.30    3.30
   1  -8  -2   13.60    3.90
   1  -8  -2   16.10    3.70
   1  -8  -2   12.30    3.90
  -1   8   2   11.80    5.00
  -1   8   2   10.70    3.90
  -1   8   2   12.50    3.70
  -1   8   2    9.70    3.60
  -1   8   2   17.00    4.20
   0  -8  -2  113.19   10.10
   0  -8  -2  120.09    8.60
   0  -8  -2  111.49    7.90
   0  -8  -2  111.69    9.10
   0  -8  -2  132.79   10.40
   0   8   2  112.89   10.10
   0   8   2  117.29   12.40
   0   8   2  117.79   10.50
   0   8   2  119.79   10.20
   0   8   2  130.19   10.50
  -1  -8  -2  127.19    9.60
  -1  -8  -2  132.69    8.20
  -1  -8  -2  137.89   12.10
  -1  -8  -2  149.49   12.70
  -1  -8  -2  134.29   11.30
   1   8   2  137.49   11.00
   1   8   2  128.39   11.10
   1   8   2  154.98   14.30
   1   8   2  124.99   11.10
   1   8   2  135.49   10.70
  -2  -8  -2  350.66   19.30
  -2  -8  -2  367.46   17.00
  -2  -8  -2  363.56   17.40
  -2  -8  -2  368.96   18.00
   2   8   2  349.96   18.90
   2   8   2  345.77   21.50
   2   8   2  384.06   20.10
   2   8   2  372.26   17.30
   2   8   2  380.56   19.20
  -3  -8  -2   98.59    9.20
  -3  -8  -2  112.69    9.80
  -3  -8  -2   88.29    9.40
  -3  -8  -2  109.29   12.00
  -3  -8  -2   84.49    7.70
   3   8   2   98.09    7.80
   3   8   2   80.39    9.10
   3   8   2   71.19    8.40
   3   8   2  106.69    9.90
   3   8   2   83.19   10.80
  -4  -8  -2   29.70    5.90
  -4  -8  -2   29.80    6.10
  -4  -8  -2   31.00    5.70
  -4  -8  -2   31.60    4.70
   4   8   2   27.90   10.20
   4   8   2   33.30    5.10
   4   8   2   26.30    6.60
   4   8   2   28.40    6.40
   4   8   2   32.80    4.20
  -5  -8  -2   61.59    7.70
  -5  -8  -2   54.09    6.30
  -5  -8  -2   55.49   11.00
  -5  -8  -2   61.49    9.30
   5   8   2   50.19    9.40
   5   8   2   56.89    8.70
   5   8   2   55.59    8.30
   3  -9  -2  235.68   15.30
   3  -9  -2  207.18   14.00
   3  -9  -2  229.98   16.80
   3  -9  -2  241.88   15.60
  -3   9   2  203.78   15.10
  -3   9   2  252.97   15.40
  -3   9   2  194.18   17.90
  -3   9   2  218.58   15.90
  -3   9   2  223.98   17.10
   2  -9  -2    3.00    2.50
   2  -9  -2    0.10    2.60
   2  -9  -2    0.90    1.30
   2  -9  -2   -7.80    2.90
  -2   9   2   -2.40    3.40
  -2   9   2   -0.70    2.90
  -2   9   2    7.70    4.70
  -2   9   2    0.40    3.10
  -2   9   2    0.30    2.90
   1  -9  -2   30.90    6.70
   1  -9  -2   31.90    6.30
   1  -9  -2   33.00    6.40
   1  -9  -2   35.10    4.20
  -1   9   2   35.40    7.40
  -1   9   2   31.60    5.60
  -1   9   2   28.20    8.00
  -1   9   2   24.00    4.80
   0  -9  -2   75.39    7.10
   0  -9  -2   54.49    8.50
   0  -9  -2   62.99    7.90
   0  -9  -2   67.99    7.10
   0  -9  -2   67.29    8.10
   0   9   2   77.09    9.10
   0   9   2   68.49   11.20
   0   9   2   42.40    8.20
   0   9   2   68.09    8.10
   0   9   2   50.69    8.10
  -1  -9  -2  106.69    9.80
  -1  -9  -2  104.49    9.40
  -1  -9  -2  112.99    7.50
  -1  -9  -2  108.69    8.80
  -1  -9  -2  105.69   10.90
   1   9   2  131.59   11.80
   1   9   2  106.39   10.70
   1   9   2  100.19   13.10
   1   9   2  110.29   10.10
   1   9   2  108.49   11.40
  -2  -9  -2   82.59    9.40
  -2  -9  -2   92.99   10.40
  -2  -9  -2   93.09    9.10
  -2  -9  -2   94.99    9.10
   2   9   2   93.79   10.80
   2   9   2  128.39   10.90
   2   9   2  102.19   10.80
   2   9   2  102.09    9.30
  -3  -9  -2   40.00    6.90
  -3  -9  -2   35.20    6.00
  -3  -9  -2   29.20    5.80
  -3  -9  -2   30.50    6.50
   3   9   2   35.40    5.70
   3   9   2   30.00    6.50
   3   9   2   19.80    7.90
   3   9   2   24.90    6.30
   3   9   2   25.70    6.10
   3   9  -3  131.99   12.00
   3   9  -3  140.99   15.10
   3   9  -3  119.69   11.00
   3   9  -3  133.99   12.30
   3   9  -3  128.19    9.70
  -3  -9   3  129.39   11.70
  -3  -9   3  151.18   12.30
  -3  -9   3  117.49   10.80
  -3  -9   3  119.69   11.90
   2   9  -3  248.18   15.40
   2   9  -3  265.97   19.60
   2   9  -3  271.97   15.50
   2   9  -3  232.48   16.90
   2   9  -3  215.38   18.50
   2   9  -3  288.97   16.70
  -2  -9   3  285.97   17.30
  -2  -9   3  255.67   17.80
  -2  -9   3  235.58   15.50
  -2  -9   3  259.47   15.40
   1   9  -3   13.80    4.60
   1   9  -3   -1.80    4.50
   1   9  -3    7.20    5.50
   1   9  -3   11.10    5.10
   1   9  -3    7.60    3.10
   1   9  -3    9.00    3.50
  -1  -9   3    9.90    3.90
  -1  -9   3    1.50    5.50
  -1  -9   3   11.50    3.80
   0   9  -3  195.68   11.40
   0   9  -3  214.78   14.70
   0   9  -3  187.08   14.10
   0   9  -3  206.88   14.70
   0   9  -3  200.88   15.70
   0   9  -3  203.58   17.00
   0  -9   3  189.88   14.40
   0  -9   3  197.28   14.10
   0  -9   3  216.08   12.00
   0  -9   3  197.38   13.90
  -1   9  -3    4.70    3.70
  -1   9  -3    5.80    3.50
  -1   9  -3    6.30    2.90
  -1   9  -3    6.80    3.30
  -1   9  -3    7.60    3.50
  -1   9  -3    7.80    2.70
   1  -9   3    3.50    4.00
   1  -9   3   12.50    4.20
   1  -9   3    6.10    3.10
   1  -9   3   10.90    3.30
  -2   9  -3   77.29    8.80
  -2   9  -3   69.39    5.90
  -2   9  -3   67.99   11.00
  -2   9  -3   71.09   13.40
  -2   9  -3   63.79    9.80
  -2   9  -3   54.39    8.30
   2  -9   3   56.89    8.00
   2  -9   3   68.09    8.50
   2  -9   3   67.19    8.20
  -3   9  -3   44.30    9.10
  -3   9  -3   42.40    7.50
  -3   9  -3   47.30    7.50
  -3   9  -3   45.30    7.90
  -3   9  -3   42.70    7.70
   3  -9   3   44.40    7.60
   3  -9   3   42.40    6.90
   3  -9   3   33.10    6.00
   3  -9   3   54.79    8.20
   5   8  -3   67.69    9.60
   5   8  -3   59.09    9.00
   5   8  -3   63.19    9.20
  -5  -8   3   63.09    8.70
  -5  -8   3   64.59    7.90
  -5  -8   3   59.29    8.70
  -5  -8   3   48.40    7.20
   4   8  -3   15.40    3.20
   4   8  -3   14.80    4.90
   4   8  -3   15.70    4.20
   4   8  -3   12.70    4.60
   4   8  -3   15.10    5.20
  -4  -8   3    9.70    4.10
  -4  -8   3   10.70    3.80
  -4  -8   3   14.30    4.30
  -4  -8   3   17.80    5.20
   3   8  -3  130.89   10.60
   3   8  -3  128.59   12.80
   3   8  -3  129.49    8.70
   3   8  -3  104.99   10.60
   3   8  -3  121.49   11.20
  -3  -8   3  126.79   10.60
  -3  -8   3  124.89   10.40
  -3  -8   3  115.79   10.60
  -3  -8   3  113.99    9.90
   2   8  -3   62.49    7.20
   2   8  -3   56.49    8.50
   2   8  -3   62.99    6.60
   2   8  -3   57.49    9.30
   2   8  -3   60.29    9.60
  -2  -8   3   65.89    7.90
  -2  -8   3   73.49    7.90
  -2  -8   3   56.39    8.00
  -2  -8   3   70.19    7.70
   1   8  -3    5.50    2.50
   1   8  -3    5.10    3.10
   1   8  -3    6.40    3.80
   1   8  -3    2.10    2.00
   1   8  -3    4.50    2.40
   1   8  -3    0.60    2.10
  -1  -8   3    6.50    2.70
  -1  -8   3    4.50    2.60
  -1  -8   3    0.60    2.40
   0   8  -3  135.09    9.10
   0   8  -3  161.68   15.20
   0   8  -3  119.59   10.50
   0   8  -3  131.89   11.20
   0   8  -3  118.19   10.60
   0   8  -3  132.99   10.30
   0  -8   3  116.79    8.70
   0  -8   3  151.28   11.70
   0  -8   3  138.39   10.70
   0  -8   3  114.09    9.30
  -1   8  -3    8.00    3.00
  -1   8  -3    7.70    3.90
  -1   8  -3   11.50    4.40
  -1   8  -3    8.00    3.60
  -1   8  -3   11.50    3.80
  -1   8  -3    9.80    3.00
   1  -8   3    8.70    3.20
   1  -8   3   17.90    3.60
   1  -8   3    7.20    2.80
   1  -8   3   11.50    3.10
   1  -8   3   10.30    3.50
  -2   8  -3   72.39    7.80
  -2   8  -3   62.79    8.90
  -2   8  -3   59.39    8.00
  -2   8  -3   71.09    8.20
  -2   8  -3   68.79    5.40
   2  -8   3   57.49    8.10
   2  -8   3   69.79    7.80
   2  -8   3   60.69    7.60
   2  -8   3   72.79    7.90
   2  -8   3   67.79    5.40
  -3   8  -3    4.80    5.10
  -3   8  -3   16.50    4.00
  -3   8  -3    7.70    3.30
  -3   8  -3   10.80    3.40
   3  -8   3   11.60    4.20
   3  -8   3   13.50    3.70
   3  -8   3   13.30    4.70
   3  -8   3    9.70    3.40
  -4   8  -3  111.69   13.40
  -4   8  -3  114.79   10.30
  -4   8  -3  115.89   12.00
  -4   8  -3  104.69   10.70
  -4   8  -3  114.39    9.40
   4  -8   3  104.79   10.20
   4  -8   3  119.59   14.50
   4  -8   3  110.69    9.00
   4  -8   3  127.69    9.90
   4  -8   3   98.49   12.30
   4  -8   3   99.29   11.00
  -5   8  -3   72.29   11.50
  -5   8  -3   60.69    7.50
  -5   8  -3   87.09   11.20
  -5   8  -3   59.29    8.70
  -5   8  -3   68.99    6.90
   5  -8   3   57.29    9.50
   5  -8   3   59.19   12.00
   5  -8   3   64.79    8.80
   5  -8   3   70.49    7.00
   5  -8   3   78.39   10.70
   5  -8   3   61.69    7.40
   6   7  -3  134.39   11.50
   6   7  -3   88.89   10.70
   6   7  -3  104.29   11.00
   6   7  -3  104.39   10.60
  -6  -7   3  117.59    9.50
  -6  -7   3  119.49   10.10
  -6  -7   3  109.19    9.70
  -6  -7   3  106.99   10.80
   5   7  -3   47.80    7.00
   5   7  -3   22.40    4.90
   5   7  -3   32.60    6.10
   5   7  -3   31.50    6.50
  -5  -7   3   38.60    5.70
  -5  -7   3   35.10    5.50
  -5  -7   3   37.80    6.20
  -5  -7   3   28.80    6.00
   4   7  -3   13.30    4.00
   4   7  -3    5.50    1.90
   4   7  -3    8.50    3.60
   4   7  -3    4.20    2.90
   4   7  -3    3.80    2.70
  -4  -7   3    4.40    2.10
  -4  -7   3    3.10    2.30
  -4  -7   3   14.20    3.90
  -4  -7   3   -0.90    2.60
   3   7  -3   10.60    3.60
   3   7  -3    5.10    3.40
   3   7  -3    7.30    3.70
   3   7  -3   11.70    3.60
   3   7  -3   10.50    2.70
  -3  -7   3    6.20    3.00
  -3  -7   3    9.50    3.00
  -3  -7   3    2.30    3.00
  -3  -7   3    5.80    2.90
   2   7  -3   28.30    4.80
   2   7  -3   13.40    4.00
   2   7  -3   27.50    5.40
   2   7  -3   29.90    5.80
   2   7  -3   24.90    5.00
   2   7  -3   33.90    5.50
  -2  -7   3   19.70    4.00
  -2  -7   3   22.10    4.50
  -2  -7   3   17.90    4.30
   1   7  -3  296.57   14.90
   1   7  -3  299.67   16.50
   1   7  -3  287.87   18.30
   1   7  -3  272.17   15.70
   1   7  -3  310.47   16.10
   1   7  -3  310.37   14.60
  -1  -7   3  296.57   15.70
  -1  -7   3  317.77   14.70
  -1  -7   3  310.07   15.60
  -1  -7   3  298.57   15.20
   0   7  -3  108.29   11.10
   0   7  -3  117.79    8.10
   0   7  -3  127.29   10.30
   0   7  -3  128.09   10.00
   0   7  -3  119.89    9.80
   0  -7   3  134.19    8.40
   0  -7   3  115.99    9.40
   0  -7   3  130.89    9.50
   0  -7   3  127.29    9.40
  -1   7  -3  145.39    8.50
  -1   7  -3  152.38   11.30
  -1   7  -3  144.69   11.30
  -1   7  -3  171.28   11.70
  -1   7  -3  149.69   10.60
  -1   7  -3  164.08   13.70
   1  -7   3  151.98   10.10
   1  -7   3  159.18   10.60
   1  -7   3  155.68   10.30
   1  -7   3  170.88    9.00
   1  -7   3  158.58   10.60
  -2   7  -3  116.99   10.50
  -2   7  -3   86.19    8.40
  -2   7  -3   86.89    9.70
  -2   7  -3   93.49    8.20
  -2   7  -3   94.69    6.20
   2  -7   3  106.59    8.30
   2  -7   3  101.79    6.20
   2  -7   3  104.09    8.20
   2  -7   3   98.19    8.00
   2  -7   3  113.99   13.90
  -3   7  -3   16.90    4.10
  -3   7  -3   12.20    4.10
  -3   7  -3   21.20    3.60
  -3   7  -3   20.30    4.90
  -3   7  -3   14.00    3.70
  -3   7  -3   14.90    3.90
   3  -7   3   12.60    4.10
   3  -7   3   10.50    2.70
   3  -7   3   14.80    3.90
   3  -7   3   22.60    4.40
  -4   7  -3   97.19   11.10
  -4   7  -3   88.89    9.10
  -4   7  -3   89.69   10.20
  -4   7  -3  100.59    8.30
  -4   7  -3   91.59    7.70
   4  -7   3   83.59   10.10
   4  -7   3  100.39   10.60
   4  -7   3   97.19    8.00
   4  -7   3   99.79   12.70
   4  -7   3   88.79    7.20
   4  -7   3   68.39    7.60
  -5   7  -3   90.79   11.20
  -5   7  -3   83.79    8.80
  -5   7  -3   88.29   10.70
  -5   7  -3   91.99    7.50
  -5   7  -3  101.09    8.00
   5  -7   3   86.39    7.50
   5  -7   3  101.89   12.50
   5  -7   3  102.89   11.50
   5  -7   3  118.99   12.20
   5  -7   3   93.89    9.00
   5  -7   3  104.99    7.80
  -6   7  -3   72.39    6.30
  -6   7  -3   60.09    6.40
  -6   7  -3   75.49   10.00
   6  -7   3   59.79    9.90
   6  -7   3   82.39   13.00
   6  -7   3   69.69    6.40
   6  -7   3   65.29    8.00
   6  -7   3   64.79    6.30
   7   6  -3   93.69    9.80
   7   6  -3   98.79    9.10
   7   6  -3  129.69   12.60
   7   6  -3  106.09   11.60
   7   6  -3  104.09   10.30
  -7  -6   3  113.09    8.90
  -7  -6   3  115.59   11.50
  -7  -6   3  100.99   11.10
  -7  -6   3  128.19   10.20
  -7  -6   3  117.79    9.40
   6   6  -3  164.78   12.20
   6   6  -3  176.78   14.00
   6   6  -3  181.98   13.60
   6   6  -3  171.18   11.80
  -6  -6   3  159.28   13.00
  -6  -6   3  188.68   14.40
  -6  -6   3  164.88   11.00
  -6  -6   3  175.48   11.80
  -6  -6   3  180.28   11.40
   5   6  -3  148.69   10.60
   5   6  -3  167.88   12.80
   5   6  -3  147.69   11.30
   5   6  -3  138.59   11.90
  -5  -6   3  157.28   13.00
  -5  -6   3  137.29   10.60
  -5  -6   3  136.19   10.00
  -5  -6   3  142.39   10.10
  -5  -6   3  150.78   10.10
   4   6  -3  248.08   14.90
   4   6  -3  260.17   15.70
   4   6  -3  261.87   14.10
   4   6  -3  249.88    8.80
   4   6  -3  258.07   14.40
  -4  -6   3  263.57   13.90
  -4  -6   3  251.87   14.70
  -4  -6   3  273.97   14.20
  -4  -6   3  257.77   14.00
   3   6  -3  181.38   16.00
   3   6  -3  183.18   12.00
   3   6  -3  183.68    8.80
   3   6  -3  171.78   11.00
   3   6  -3  175.98   14.00
  -3  -6   3  166.88   10.70
  -3  -6   3  181.38   11.10
  -3  -6   3  186.18   11.60
  -3  -6   3  178.88   11.60
   2   6  -3  158.18   10.30
   2   6  -3  154.58   11.90
   2   6  -3  141.99    8.50
   2   6  -3  149.49   10.60
   2   6  -3  143.19   10.00
  -2  -6   3  165.38   10.20
  -2  -6   3  160.28   10.20
  -2  -6   3  163.18   10.10
  -2  -6   3  151.28   10.20
   1   6  -3  314.67   14.30
   1   6  -3  322.07   14.30
   1   6  -3  339.47   15.70
   1   6  -3  314.97   17.80
   1   6  -3  304.77   15.40
   1   6  -3  296.47   15.30
  -1  -6   3  335.67   15.20
  -1  -6   3  326.17   14.20
  -1  -6   3  291.47   14.60
  -1  -6   3  313.47   14.60
   0   6  -3  299.67   14.80
   0   6  -3  295.37   14.70
   0   6  -3  287.57   14.20
   0   6  -3  310.27   17.50
   0   6  -3  283.47   12.60
   0   6  -3  287.57   15.00
   0  -6   3  265.67   13.70
   0  -6   3  296.27   12.50
   0  -6   3  284.37   11.90
   0  -6   3  273.87   13.50
   0  -6   3  289.17   13.90
  -1   6  -3  599.24   23.70
  -1   6  -3  603.94   22.90
  -1   6  -3  635.44   27.30
  -1   6  -3  593.94   26.20
  -1   6  -3  597.84   19.40
  -1   6  -3  627.64   23.10
  -1   6  -3  634.24   22.40
   1  -6   3  593.94   22.00
   1  -6   3  618.94   21.90
   1  -6   3  614.54   19.30
   1  -6   3  624.04   21.90
   1  -6   3  609.84   22.10
  -2   6  -3  120.09    8.30
  -2   6  -3  114.19    9.90
  -2   6  -3  120.59    9.10
  -2   6  -3  106.49   11.10
  -2   6  -3  111.89    9.60
  -2   6  -3  121.39    8.70
  -2   6  -3  101.79    6.10
   2  -6   3  116.79    8.20
   2  -6   3  117.59    8.60
   2  -6   3  118.49    9.40
   2  -6   3  110.69    6.20
  -3   6  -3   90.59    9.20
  -3   6  -3   95.59    7.40
  -3   6  -3   87.79    7.60
  -3   6  -3   79.29    9.10
  -3   6  -3   91.89    4.90
  -3   6  -3   86.29    7.80
   3  -6   3   99.09    7.30
   3  -6   3   95.99    7.90
   3  -6   3   97.19    9.30
   3  -6   3  105.29    7.90
   3  -6   3   93.39   10.90
  -4   6  -3   12.00    3.60
  -4   6  -3    4.00    2.90
  -4   6  -3    9.30    2.60
  -4   6  -3    3.40    2.40
   4  -6   3    8.10    3.00
   4  -6   3    9.10    2.80
   4  -6   3   10.00    4.10
   4  -6   3    5.10    3.20
   4  -6   3   14.30    5.20
   4  -6   3    7.60    2.00
  -5   6  -3   46.70    7.10
  -5   6  -3   65.79    6.00
  -5   6  -3   63.89    8.30
  -5   6  -3   51.89    5.20
   5  -6   3   60.49    6.80
   5  -6   3   59.49    5.70
   5  -6   3   66.39   10.60
   5  -6   3   62.29    5.40
   5  -6   3   44.80    7.70
   5  -6   3   45.90    8.40
  -6   6  -3   20.60    4.70
  -6   6  -3   20.70    3.60
  -6   6  -3   11.60    4.40
  -6   6  -3   15.50    2.90
   6  -6   3   15.40    2.90
   6  -6   3   19.40    5.90
   6  -6   3   19.60    6.30
   6  -6   3   13.70    4.00
   6  -6   3   14.00    3.70
  -7   6  -3   61.19    7.70
  -7   6  -3   71.89    9.90
  -7   6  -3   63.49    4.90
  -7   6  -3   77.59    5.40
   7  -6   3   52.79    9.10
   7  -6   3   64.09   11.40
   7  -6   3   64.49    4.90
   7  -6   3   58.29   10.80
   7  -6   3   69.89    8.40
   8   5  -3   29.30    5.50
   7   5  -3    9.90    3.20
   7   5  -3    5.50    3.70
   7   5  -3   15.70    5.10
   7   5  -3    9.00    4.00
   7   5  -3   12.30    3.50
  -7  -5   3    9.30    2.90
  -7  -5   3    6.00    3.50
  -7  -5   3   11.80    3.50
  -7  -5   3   11.50    3.70
  -7  -5   3   19.00    3.80
   6   5  -3  411.46   17.70
   6   5  -3  408.76   20.70
   6   5  -3  402.06   21.20
   6   5  -3  404.86   23.50
   6   5  -3  462.85   19.20
  -6  -5   3  467.75   21.90
  -6  -5   3  409.36   17.10
  -6  -5   3  383.36   17.00
  -6  -5   3  417.66   20.70
  -6  -5   3  398.96   18.40
   5   5  -3   97.09    8.10
   5   5  -3   83.59    7.20
   5   5  -3   70.39    7.90
   5   5  -3   75.49    8.30
  -5  -5   3   78.39    6.80
  -5  -5   3   82.89    8.20
  -5  -5   3   69.19    6.80
  -5  -5   3   86.19    7.10
  -5  -5   3   82.79    8.60
   4   5  -3  246.78   18.20
   4   5  -3  234.78   14.00
   4   5  -3  248.08   14.80
  -4  -5   3  237.18   13.60
  -4  -5   3  263.97   12.80
  -4  -5   3  252.47   15.00
  -4  -5   3  252.47   13.10
  -4  -5   3  238.88   12.30
   3   5  -3  363.76   17.80
   3   5  -3  362.26   12.30
   3   5  -3  363.26   15.60
   3   5  -3  340.27   15.70
   3   5  -3  367.66   16.50
  -3  -5   3  366.16   18.10
  -3  -5   3  358.96   15.60
  -3  -5   3  365.46   15.60
  -3  -5   3  374.36   15.80
  -3  -5   3  363.46   16.30
   2   5  -3  224.88   13.40
   2   5  -3  228.58   11.70
   2   5  -3  244.48   12.10
   2   5  -3  217.28   12.30
   2   5  -3  219.18   11.90
   2   5  -3  220.98    9.90
  -2  -5   3  241.08   11.90
  -2  -5   3  223.88   11.50
  -2  -5   3  228.88   11.60
  -2  -5   3  233.98   11.90
   1   5  -3  183.08   10.20
   1   5  -3  194.78   10.10
   1   5  -3  194.48   10.90
   1   5  -3  174.48    9.30
   1   5  -3  168.28   10.10
   1   5  -3  189.68   12.20
  -1  -5   3  178.28    9.90
  -1  -5   3  173.98    9.70
  -1  -5   3  189.68    9.70
  -1  -5   3  179.58   10.10
   0   5  -3  132.49    7.70
   0   5  -3  130.99    8.40
   0   5  -3  129.69    8.70
   0   5  -3  133.19   10.30
   0   5  -3  142.79    9.10
   0   5  -3  136.59    7.60
   0   5  -3  128.89    8.50
   0  -5   3  141.89    8.50
   0  -5   3  135.79    7.50
   0  -5   3  124.79    7.70
   0  -5   3  126.09    6.90
   0  -5   3  122.39    8.20
  -1   5  -3  344.87   14.90
  -1   5  -3  360.06   15.90
  -1   5  -3  333.37   14.80
  -1   5  -3  336.97   14.20
  -1   5  -3  353.46   17.50
  -1   5  -3  359.86   12.60
  -1   5  -3  334.07   14.50
   1  -5   3  347.27   12.40
   1  -5   3  336.97   13.90
   1  -5   3  351.36   14.40
   1  -5   3  348.07   14.30
   1  -5   3  339.27   14.20
  -2   5  -3  144.69    9.20
  -2   5  -3  145.49    8.60
  -2   5  -3  136.49    9.90
  -2   5  -3  133.39    8.50
   2  -5   3  143.49    9.90
   2  -5   3  146.29    8.60
   2  -5   3  143.69    8.70
   2  -5   3  133.09    8.20
  -3   5  -3  162.78    9.90
  -3   5  -3  164.48    8.90
  -3   5  -3  150.98    9.00
  -3   5  -3  155.08   11.20
  -3   5  -3  156.28    6.40
   3  -5   3  157.08    9.30
   3  -5   3  157.28    8.60
   3  -5   3  154.08   12.60
   3  -5   3  136.09   10.50
  -4   5  -3  262.77    8.40
  -4   5  -3  266.87   11.40
  -4   5  -3  248.98   15.10
  -4   5  -3  253.67   15.00
  -4   5  -3  259.37   11.70
   4  -5   3  256.17   15.90
   4  -5   3  264.87   16.00
   4  -5   3  243.08   12.30
   4  -5   3  261.47   11.40
   4  -5   3  260.37   16.90
   4  -5   3  246.08   11.00
  -5   5  -3  148.39    7.90
  -5   5  -3  147.19    5.50
  -5   5  -3  131.59    9.50
  -5   5  -3  144.39   11.70
  -5   5  -3  128.99    7.40
  -5   5  -3  145.19    5.50
   5  -5   3  135.09   11.40
   5  -5   3  125.19   11.60
   5  -5   3  149.19    7.50
   5  -5   3  140.69   13.40
   5  -5   3  150.38    9.70
   5  -5   3  157.18    7.70
  -6   5  -3   23.10    3.20
  -6   5  -3    7.40    3.30
  -6   5  -3   14.70    3.60
  -6   5  -3   12.70    2.20
   6  -5   3   20.10    2.40
   6  -5   3   19.00    2.80
   6  -5   3   16.10    3.70
   6  -5   3   13.70    4.40
   6  -5   3    8.20    4.40
   6  -5   3   10.00    4.30
  -7   5  -3   29.60    2.60
  -7   5  -3   27.10    5.10
  -7   5  -3   32.30    7.80
   7  -5   3   33.10    8.00
   7  -5   3   25.20    2.70
   7  -5   3   34.60    7.60
   7  -5   3   37.80    8.30
   8   4  -3   -1.80    2.10
   8   4  -3    0.50    2.90
  -8  -4   3   -4.30    2.30
  -8  -4   3    0.20    1.90
  -8  -4   3   -0.90    2.10
  -8  -4   3   -2.00    2.90
   7   4  -3   64.29    6.40
   7   4  -3   56.09    7.00
   7   4  -3   72.69    8.90
   7   4  -3   60.39    5.90
   7   4  -3   57.39    8.60
  -7  -4   3   61.29    8.90
  -7  -4   3   61.99    5.80
  -7  -4   3   65.99    5.70
  -7  -4   3   68.39    7.50
  -7  -4   3   62.39    7.60
   6   4  -3   83.59    6.80
   6   4  -3   74.89    7.20
   6   4  -3   71.09    8.50
   6   4  -3   78.29    8.30
   6   4  -3   67.39    6.10
  -6  -4   3   67.39    5.90
  -6  -4   3   85.99    8.60
  -6  -4   3   71.19    7.80
  -6  -4   3   83.59    7.90
  -6  -4   3   80.79    6.30
   5   4  -3   95.09    8.10
   5   4  -3  103.39    7.20
   5   4  -3  105.19    7.30
   5   4  -3  113.09    9.30
  -5  -4   3   94.69    7.90
  -5  -4   3  103.29    7.30
  -5  -4   3  105.09    7.10
  -5  -4   3  109.49    9.30
  -5  -4   3   95.09    8.60
   4   4  -3  681.13   25.10
   4   4  -3  715.63   25.10
   4   4  -3  695.53   22.90
   4   4  -3  731.53   23.80
  -4  -4   3  746.13   24.50
  -4  -4   3  727.93   25.30
  -4  -4   3  747.23   26.30
  -4  -4   3  718.43   22.80
  -4  -4   3  692.23   22.70
   3   4  -3  148.19    6.00
   3   4  -3  151.68    9.90
   3   4  -3  137.09    8.50
   3   4  -3  140.79    8.30
   3   4  -3  147.49    9.30
  -3  -4   3  152.48    8.50
  -3  -4   3  148.69    8.50
  -3  -4   3  150.08    8.90
  -3  -4   3  144.29    9.80
   2   4  -3  654.53   20.70
   2   4  -3  635.24   21.90
   2   4  -3  624.84   18.10
   2   4  -3  603.14   20.70
   2   4  -3  625.74   20.90
   2   4  -3  609.04   22.40
  -2  -4   3  633.64   20.40
  -2  -4   3  634.94   20.50
  -2  -4   3  598.54   20.30
  -2  -4   3  641.84   20.90
   1   4  -3  415.36   17.90
   1   4  -3  449.36   16.00
   1   4  -3  448.16   15.10
   1   4  -3  437.46   15.60
   1   4  -3  449.56   12.50
   1   4  -3  443.16   16.30
   1   4  -3  410.96   16.30
  -1  -4   3  441.66   15.40
  -1  -4   3  442.96   16.00
  -1  -4   3  452.35   15.90
  -1  -4   3  450.35   16.00
   0   4  -3  186.88    8.50
   0   4  -3  179.98    9.10
   0   4  -3  187.48    9.60
   0   4  -3  184.18   11.10
   0   4  -3  187.48    9.50
   0   4  -3  174.08    9.40
   0   4  -3  177.48    8.30
   0  -4   3  174.28    8.80
   0  -4   3  183.18    8.30
   0  -4   3  188.08    9.20
   0  -4   3  185.28    8.00
  -1   4  -3  420.86   15.20
  -1   4  -3  408.36   15.90
  -1   4  -3  426.86   15.80
  -1   4  -3  455.65   15.90
  -1   4  -3  437.06   16.90
  -1   4  -3  432.16   16.20
   1  -4   3  447.46   15.40
   1  -4   3  430.16   15.70
   1  -4   3  416.36   15.10
   1  -4   3  440.26   13.70
   1  -4   3  453.45   15.60
  -2   4  -3   43.30    5.30
  -2   4  -3   46.00    4.40
  -2   4  -3   43.70    4.50
  -2   4  -3   45.00    5.20
  -2   4  -3   47.20    4.30
  -2   4  -3   40.00    3.20
   2  -4   3   40.00    5.20
   2  -4   3   37.30    4.00
   2  -4   3   46.00    4.30
   2  -4   3   41.70    4.10
  -3   4  -3   20.40    4.70
  -3   4  -3   15.40    2.80
  -3   4  -3   16.00    2.80
  -3   4  -3   18.00    3.00
  -3   4  -3   20.10    2.20
   3  -4   3   16.90    2.60
   3  -4   3   19.80    3.10
   3  -4   3   21.70    3.50
   3  -4   3   21.20    4.60
   3  -4   3   22.60    5.00
   3  -4   3   15.00    3.60
  -4   4  -3  452.95   13.30
  -4   4  -3  451.65   14.80
  -4   4  -3  453.35   17.30
  -4   4  -3  422.86   21.00
  -4   4  -3  445.76   20.00
  -4   4  -3  496.85   19.80
  -4   4  -3  479.05   15.60
   4  -4   3  469.05   20.80
   4  -4   3  446.76   14.70
   4  -4   3  458.35   16.80
   4  -4   3  458.85   21.90
   4  -4   3  472.55   14.90
  -5   4  -3  329.57   11.50
  -5   4  -3  324.57   14.50
  -5   4  -3  345.67   11.20
  -5   4  -3  333.37   11.70
  -5   4  -3  333.97   10.90
  -5   4  -3  317.37   17.00
   5  -4   3  335.17   19.40
   5  -4   3  315.97   14.00
   5  -4   3  348.37   19.10
   5  -4   3  336.27   11.20
   5  -4   3  321.27   17.70
  -6   4  -3  116.89    5.30
  -6   4  -3  109.09    5.90
  -6   4  -3  115.19   10.40
  -6   4  -3  118.09    8.60
  -6   4  -3  121.59    5.20
  -6   4  -3  112.79    6.00
   6  -4   3  111.79   10.50
   6  -4   3  107.89   11.80
   6  -4   3  107.79   11.20
   6  -4   3  121.79   12.00
   6  -4   3  106.09    4.90
   6  -4   3  115.49    5.00
  -7   4  -3   36.40    5.90
  -7   4  -3   56.79    6.20
  -7   4  -3   42.00    7.00
  -7   4  -3   51.79    4.50
   7  -4   3   52.09    8.90
   7  -4   3   32.80    6.70
   7  -4   3   56.29   10.30
  -8   4  -3   65.29    9.10
  -8   4  -3   64.29    8.00
  -8   4  -3   55.19    6.60
  -8   4  -3   53.19    5.00
   8  -4   3   63.29   11.40
   8  -4   3   55.49    9.80
   8   3  -3   98.49    7.90
   8   3  -3   95.69   10.50
   8   3  -3  100.89    6.80
   8   3  -3   94.89    6.40
  -8  -3   3   94.49    9.70
  -8  -3   3   86.99    5.70
  -8  -3   3  103.79    6.20
  -8  -3   3   83.89    8.40
  -8  -3   3   94.29    9.30
   7   3  -3    0.30    1.40
   7   3  -3    0.40    2.50
   7   3  -3    3.10    1.90
   7   3  -3    2.00    1.70
   7   3  -3    4.30    3.30
  -7  -3   3    2.50    1.40
  -7  -3   3   -2.80    2.00
  -7  -3   3    0.10    1.50
  -7  -3   3    1.10    1.60
  -7  -3   3    0.90    1.90
   6   3  -3  405.86   16.70
   6   3  -3  408.26   19.90
   6   3  -3  400.06   18.80
   6   3  -3  400.46   15.40
   6   3  -3  403.66   15.00
  -6  -3   3  377.26   18.80
  -6  -3   3  412.96   18.30
  -6  -3   3  412.66   14.30
  -6  -3   3  407.46   14.60
  -6  -3   3  425.96   19.20
  -6  -3   3  440.76   18.30
   5   3  -3  109.79    6.00
   5   3  -3   95.79    8.30
   5   3  -3  104.89    7.40
   5   3  -3   87.09    6.10
   5   3  -3   96.29    9.00
   5   3  -3  114.89    7.10
  -5  -3   3   88.79    5.90
  -5  -3   3  101.19    6.40
  -5  -3   3  118.09    8.90
  -5  -3   3   91.49    7.80
   4   3  -3   71.19    5.40
   4   3  -3   87.19    6.10
   4   3  -3   87.89    7.00
   4   3  -3   84.09    4.40
   4   3  -3   84.99    6.60
  -4  -3   3   80.49    6.70
  -4  -3   3   81.39    5.60
  -4  -3   3   76.29    6.60
  -4  -3   3   77.09    6.70
  -4  -3   3   81.49    5.50
   3   3  -3   67.89    5.90
   3   3  -3   77.09    5.50
   3   3  -3   72.39    5.40
   3   3  -3   67.99    5.80
  -3  -3   3   67.29    6.10
  -3  -3   3   67.09    5.10
  -3  -3   3   61.19    4.80
  -3  -3   3   54.29    5.40
  -3  -3   3   58.09    5.40
   2   3  -3   86.19    5.60
   2   3  -3   77.19    5.40
   2   3  -3   88.29    6.60
   2   3  -3   81.99    4.30
  -2  -3   3   78.59    5.90
  -2  -3   3   62.79    6.10
  -2  -3   3   69.79    5.20
  -2  -3   3   74.29    5.40
  -2  -3   3   82.89    5.90
   1   3  -3  304.17    8.30
   1   3  -3  281.87   11.30
   1   3  -3  281.17   12.60
   1   3  -3  301.07   11.30
   1   3  -3  275.97   10.60
   1   3  -3  294.57   11.40
  -1  -3   3  281.67   11.00
  -1  -3   3  284.47   11.30
  -1  -3   3  294.67   11.10
  -1  -3   3  290.57   11.00
   0   3  -3  444.36   13.70
   0   3  -3  423.86   14.20
   0   3  -3  437.16   13.50
   0   3  -3  429.66   14.60
   0   3  -3  444.86   14.60
   0   3  -3  443.56   15.00
   0  -3   3  439.36   14.30
   0  -3   3  461.45   13.80
   0  -3   3  424.26   14.20
  -1   3  -3  479.35   15.00
  -1   3  -3  462.45   15.50
  -1   3  -3  474.05   15.30
  -1   3  -3  498.15   16.40
  -1   3  -3  485.55   13.80
  -1   3  -3  482.55   16.70
   1  -3   3  464.45   14.90
   1  -3   3  481.55   16.00
   1  -3   3  523.55   15.60
   1  -3   3  470.85   15.00
  -2   3  -3  277.57   12.60
  -2   3  -3  261.77   12.10
  -2   3  -3  274.97   10.80
  -2   3  -3  265.37    8.80
  -2   3  -3  267.77   10.10
  -2   3  -3  263.87    9.80
   2  -3   3  261.57   10.30
   2  -3   3  273.37   13.70
   2  -3   3  260.67   12.20
   2  -3   3  250.47    9.70
  -3   3  -3  136.99    7.50
  -3   3  -3  151.88    6.60
  -3   3  -3  135.79    8.40
  -3   3  -3  144.09    6.10
  -3   3  -3  139.59    6.70
  -3   3  -3  160.98   10.00
  -3   3  -3  142.49    9.10
   3  -3   3  136.39    6.30
   3  -3   3  136.59    9.90
   3  -3   3  151.88   10.00
   3  -3   3  128.79    9.30
   3  -3   3  138.89    6.40
   3  -3   3  147.69    7.40
  -4   3  -3  144.99    6.60
  -4   3  -3  140.89    6.00
  -4   3  -3  155.68    8.10
  -4   3  -3  137.09    9.10
  -4   3  -3  137.69    9.40
  -4   3  -3  140.29   10.60
   4  -3   3  152.98    6.20
   4  -3   3  144.19   10.80
   4  -3   3  144.79    6.10
   4  -3   3  148.69    7.80
   4  -3   3  149.69   10.40
  -5   3  -3  203.08    6.90
  -5   3  -3  193.28   12.00
  -5   3  -3  213.88    8.90
  -5   3  -3  211.08    7.20
  -5   3  -3  204.88   14.00
  -5   3  -3  223.08   10.60
  -5   3  -3  199.98   12.10
   5  -3   3  210.38    6.90
   5  -3   3  204.48    9.90
   5  -3   3  208.98    6.90
   5  -3   3  214.88   14.00
   5  -3   3  203.08   13.20
   5  -3   3  189.48   13.50
  -6   3  -3  223.78   11.10
  -6   3  -3  205.18   12.00
  -6   3  -3  209.08   13.40
  -6   3  -3  218.28    9.70
   6  -3   3  224.08   14.80
   6  -3   3  214.28   15.30
   6  -3   3  211.88   15.20
  -7   3  -3  151.68    9.50
  -7   3  -3  152.78   10.70
  -7   3  -3  153.28   11.90
  -7   3  -3  141.09    8.20
   7  -3   3  153.18   13.80
   7  -3   3  154.78   13.70
  -8   3  -3  172.68   13.50
  -8   3  -3  207.58   11.80
  -8   3  -3  198.18   10.40
  -8   3  -3  195.28   12.70
   8  -3   3  191.88   16.30
   8  -3   3  187.68   15.80
   9   2  -3    1.90    3.40
  -9  -2   3   -0.50    2.50
  -9  -2   3   10.70    4.60
  -9  -2   3    4.20    4.10
   8   2  -3   86.99    5.20
   8   2  -3   95.89    9.00
   8   2  -3   85.49    5.00
   8   2  -3   97.69   10.30
  -8  -2   3   85.29    9.00
  -8  -2   3   94.39   11.70
  -8  -2   3  100.29    4.60
  -8  -2   3   86.99    7.80
  -8  -2   3  101.79    4.70
   7   2  -3  100.79    9.80
   7   2  -3  104.29    6.00
   7   2  -3  106.09    6.00
   7   2  -3  124.49   10.00
   7   2  -3  109.59    7.20
   7   2  -3   91.09    8.20
  -7  -2   3  100.69    5.50
  -7  -2   3   98.69    7.70
  -7  -2   3  112.39    5.60
  -7  -2   3  110.79    9.30
   6   2  -3  716.53   25.80
   6   2  -3  701.93   24.10
   6   2  -3  701.23   20.50
   6   2  -3  691.63   27.10
   6   2  -3  728.13   20.90
   6   2  -3  731.13   22.20
  -6  -2   3  706.23   20.10
  -6  -2   3  699.23   26.40
  -6  -2   3  731.63   23.60
  -6  -2   3  705.53   20.00
  -6  -2   3  704.33   29.90
   5   2  -3  372.66   13.10
   5   2  -3  382.06   14.70
   5   2  -3  382.96   13.10
   5   2  -3  388.66   14.20
   5   2  -3  371.66   16.20
   5   2  -3  374.36   17.40
  -5  -2   3  384.16   12.50
  -5  -2   3  394.56   16.90
  -5  -2   3  387.06   12.90
  -5  -2   3  384.56   16.30
  -5  -2   3  397.86   15.10
   4   2  -3  110.99    6.20
   4   2  -3  124.79    7.00
   4   2  -3  113.19    7.70
   4   2  -3  109.29    8.30
   4   2  -3  116.59    6.40
   4   2  -3  114.09    6.10
  -4  -2   3  115.49    5.90
  -4  -2   3  111.69    7.10
  -4  -2   3  118.99    6.10
  -4  -2   3  115.59    7.80
   3   2  -3  814.82   21.90
   3   2  -3  780.82   23.80
   3   2  -3  752.32   22.10
   3   2  -3  759.02   20.50
  -3  -2   3  763.92   21.10
  -3  -2   3  836.72   23.10
  -3  -2   3  807.92   21.70
  -3  -2   3  832.82   23.90
   2   2  -3 1241.58   32.00
   2   2  -3 1312.67   29.00
   2   2  -3 1272.57   31.40
   2   2  -3 1237.08   29.30
   2   2  -3 1278.87   31.30
   2   2  -3 1187.48   32.20
  -2  -2   3 1257.37   32.40
  -2  -2   3 1240.18   32.80
  -2  -2   3 1252.87   31.00
  -2  -2   3 1318.57   32.70
  -2  -2   3 1260.77   31.20
  -2  -2   3 1283.57   28.70
   1   2  -3 1065.89   25.80
   1   2  -3 1006.50   27.50
   1   2  -3 1108.59   26.80
   1   2  -3 1071.99   26.90
   1   2  -3 1046.00   26.50
   1   2  -3 1063.69   28.00
  -1  -2   3 1056.69   26.80
  -1  -2   3 1053.49   26.50
  -1  -2   3 1080.79   25.60
  -1  -2   3 1002.10   26.60
  -1  -2   3 1074.29   27.40
   0   2  -3  166.68    6.70
   0   2  -3  174.48    7.10
   0   2  -3  162.28    6.10
   0   2  -3  149.99    6.80
   0   2  -3  162.68    6.60
   0   2  -3  169.98    6.50
   0  -2   3  163.48    6.40
   0  -2   3  141.89    6.40
   0  -2   3  156.38    6.50
   0  -2   3  155.58    6.80
   0  -2   3  154.28    6.40
  -1   2  -3 2531.55   58.79
  -1   2  -3 2517.75   58.49
  -1   2  -3 2538.45   56.59
  -1   2  -3 2451.75   56.59
  -1   2  -3 2626.74   57.39
  -1   2  -3 2543.15   56.09
   1  -2   3 2576.44   56.09
   1  -2   3 2415.26   58.59
   1  -2   3 2588.34   57.09
   1  -2   3 2540.25   56.39
   1  -2   3 2446.66   56.69
   1  -2   3 2545.65   58.29
  -2   2  -3   28.00    2.50
  -2   2  -3   25.30    3.50
  -2   2  -3   29.00    2.70
  -2   2  -3   31.30    3.70
  -2   2  -3   29.30    2.60
   2  -2   3   31.20    4.20
   2  -2   3   28.80    2.50
   2  -2   3   30.40    2.50
   2  -2   3   26.00    3.50
   2  -2   3   28.40    4.40
  -3   2  -3  648.94   18.50
  -3   2  -3  702.93   21.60
  -3   2  -3  635.54   20.20
  -3   2  -3  598.24   21.90
  -3   2  -3  664.13   16.70
  -3   2  -3  644.74   16.40
  -3   2  -3  649.74   22.90
   3  -2   3  627.34   22.20
   3  -2   3  651.33   16.50
   3  -2   3  625.84   22.40
   3  -2   3  667.13   18.30
   3  -2   3  623.74   22.00
   3  -2   3  636.34   16.20
  -4   2  -3  235.98   11.50
  -4   2  -3  221.28   13.00
  -4   2  -3  226.98   11.50
  -4   2  -3  222.78    9.30
  -4   2  -3  242.38   13.70
  -4   2  -3  220.18    6.80
  -4   2  -3  216.48   12.60
  -4   2  -3  234.68    7.00
   4  -2   3  212.58    6.70
   4  -2   3  233.88    6.70
   4  -2   3  225.48   12.60
   4  -2   3  207.48   12.40
   4  -2   3  234.08    9.30
   4  -2   3  220.28   12.40
  -5   2  -3  702.73   24.50
  -5   2  -3  702.83   27.80
  -5   2  -3  693.23   23.10
  -5   2  -3  685.23   25.80
  -5   2  -3  713.43   27.60
  -5   2  -3  701.33   27.50
  -5   2  -3  714.83   21.00
  -5   2  -3  677.23   20.80
   5  -2   3  671.13   26.50
   5  -2   3  704.63   27.00
   5  -2   3  717.93   26.90
  -6   2  -3  281.37   17.50
  -6   2  -3  301.57   12.70
  -6   2  -3  301.47   12.40
  -6   2  -3  288.77   15.00
  -6   2  -3  287.67   14.10
   6  -2   3  280.37   17.10
   6  -2   3  300.47   17.50
  -7   2  -3   61.99    5.80
  -7   2  -3   56.89    6.50
  -7   2  -3   40.20    8.00
  -7   2  -3   64.59    5.50
   7  -2   3   51.59    8.70
   7  -2   3   57.99    9.40
  -8   2  -3  102.79    8.00
  -8   2  -3  111.39    9.70
  -8   2  -3   96.49    8.60
  -8   2  -3   90.49   12.40
  -8   2  -3  114.19    7.80
   8  -2   3   96.49   11.50
   8  -2   3   99.29   11.60
  -9   2  -3  112.39   10.40
  -9   2  -3  105.69    9.60
  -9   2  -3   96.79   14.60
  -9   2  -3   98.19    8.70
  -9   2  -3   97.39    8.10
   9  -2   3  114.09   13.10
   9   1  -3   87.59    9.80
   9   1  -3  109.69   11.60
  -9  -1   3   80.99    7.20
  -9  -1   3   86.49    7.80
  -9  -1   3   70.69   10.70
  -9  -1   3   84.59    9.10
  -9  -1   3   82.89    5.50
  -9  -1   3   83.09    8.20
   8   1  -3  302.07   17.10
   8   1  -3  289.57   17.90
  -8  -1   3  254.97   13.10
  -8  -1   3  286.17   13.60
  -8  -1   3  271.57   15.10
  -8  -1   3  269.87   10.70
  -8  -1   3  298.27   19.30
   7   1  -3   84.89    4.50
   7   1  -3   88.99    8.80
   7   1  -3   80.99    9.60
  -7  -1   3   94.99    6.90
  -7  -1   3   88.99    3.90
  -7  -1   3   84.49    7.70
  -7  -1   3   91.99    3.80
  -7  -1   3   95.99    9.80
  -7  -1   3   94.39    5.60
  -7  -1   3   75.79    8.40
   6   1  -3   17.70    4.00
   6   1  -3   27.90    2.80
   6   1  -3   34.80    6.00
   6   1  -3   30.20    4.50
   6   1  -3   26.20    2.70
  -6  -1   3   31.10    2.50
  -6  -1   3   30.30    2.40
  -6  -1   3   22.40    2.80
  -6  -1   3   19.90    3.80
  -6  -1   3   24.00    3.70
  -6  -1   3   28.00    5.60
   5   1  -3   40.30    4.80
   5   1  -3   57.39    5.60
   5   1  -3   49.20    3.40
   5   1  -3   53.09    5.90
   5   1  -3   34.60    3.80
  -5  -1   3   50.09    4.20
  -5  -1   3   43.00    5.00
  -5  -1   3   40.50    2.90
  -5  -1   3   37.90    3.00
  -5  -1   3   47.90    4.90
   4   1  -3  126.99    7.70
   4   1  -3  133.49    8.80
   4   1  -3  139.79    6.20
   4   1  -3  140.79    7.90
   4   1  -3  131.29    5.90
   4   1  -3  133.59    5.90
  -4  -1   3  137.79    7.90
  -4  -1   3  125.09    7.60
  -4  -1   3  131.39    5.40
  -4  -1   3  129.99    7.60
  -4  -1   3  143.99    6.00
   3   1  -3  863.31   26.00
   3   1  -3  852.91   21.90
   3   1  -3  861.11   22.10
   3   1  -3  884.91   22.10
   3   1  -3  875.61   24.50
   3   1  -3  927.31   24.70
  -3  -1   3  884.71   24.40
  -3  -1   3  903.71   24.40
  -3  -1   3  854.11   21.60
  -3  -1   3  873.21   22.00
  -3  -1   3  912.11   22.50
  -3  -1   3  855.51   22.20
   2   1  -3  736.63   20.10
   2   1  -3  801.42   20.00
   2   1  -3  760.62   18.60
   2   1  -3  712.83   18.80
  -2  -1   3  785.42   18.50
  -2  -1   3  655.53   18.40
  -2  -1   3  697.93   19.80
  -2  -1   3  744.53   18.70
  -2  -1   3  727.73   18.40
   1   1  -3  963.00   23.40
   1   1  -3  928.41   24.10
   1   1  -3 1007.80   23.90
   1   1  -3  991.00   23.70
  -1  -1   3 1003.50   23.50
  -1  -1   3 1037.10   23.60
  -1  -1   3  968.60   24.10
  -1  -1   3  988.10   23.70
   0   1  -3 3361.76  106.59
   0   1  -3 3122.79  292.57
   0  -1   3 3582.84  299.17
   0  -1   3 3502.05  108.09
  -1   1  -3 1714.43   37.10
  -1   1  -3 1750.12   40.10
  -1   1  -3 1704.13   39.40
  -1   1  -3 1697.53   37.30
  -1   1  -3 1711.33   37.40
  -1   1  -3 1565.74   38.90
   1  -1   3 1667.93   39.70
   1  -1   3 1490.95   38.80
   1  -1   3 1673.93   37.20
  -2   1  -3  165.98    5.40
  -2   1  -3  168.48    6.90
  -2   1  -3  165.98    7.60
  -2   1  -3  162.38    5.30
  -2   1  -3  156.08    7.90
  -2   1  -3  162.48    8.10
  -2   1  -3  167.28    5.90
   2  -1   3  162.78    8.30
   2  -1   3  169.28    7.60
   2  -1   3  157.78    7.90
   2  -1   3  167.18    5.40
   2  -1   3  158.38    5.10
   2  -1   3  163.78    5.70
  -3   1  -3 1626.94   43.20
  -3   1  -3 1650.13   36.10
  -3   1  -3 1751.82   41.80
  -3   1  -3 1682.33   40.90
  -3   1  -3 1685.23   38.10
  -3   1  -3 1685.23   40.80
  -3   1  -3 1522.55   43.30
  -3   1  -3 1661.83   36.00
  -3   1  -3 1665.63   43.70
   3  -1   3 1697.43   38.00
   3  -1   3 1608.14   43.20
   3  -1   3 1673.13   35.80
   3  -1   3 1591.54   41.00
   3  -1   3 1617.14   43.20
   3  -1   3 1553.74   35.90
  -4   1  -3 2853.11   62.99
  -4   1  -3 2928.61   67.29
  -4   1  -3 2785.22   70.19
  -4   1  -3 2882.71   70.29
  -4   1  -3 2726.83   70.39
  -4   1  -3 2636.24   66.49
  -4   1  -3 2866.81   66.49
   4  -1   3 2779.02   66.69
   4  -1   3 2766.52   70.09
   4  -1   3 2822.72   70.09
   4  -1   3 2676.13   69.39
  -5   1  -3  471.75   18.30
  -5   1  -3  469.05   17.30
  -5   1  -3  458.25   20.60
  -5   1  -3  444.16   20.10
  -5   1  -3  452.45   20.00
  -5   1  -3  464.95   16.40
  -5   1  -3  457.85   14.60
  -5   1  -3  451.55   17.40
   5  -1   3  441.86   19.90
   5  -1   3  479.15   18.10
   5  -1   3  471.65   20.10
  -6   1  -3  209.98   14.50
  -6   1  -3  211.38   14.40
  -6   1  -3  210.68   11.60
  -6   1  -3  208.08   11.50
  -6   1  -3  192.38   12.30
  -6   1  -3  219.68    9.50
  -6   1  -3  214.18   10.90
  -6   1  -3  208.48   15.90
   6  -1   3  201.18   13.30
   6  -1   3  200.28   13.70
   6  -1   3  187.78   12.30
  -7   1  -3   10.30    3.20
  -7   1  -3    9.90    3.40
  -7   1  -3    6.50    2.90
  -7   1  -3    4.60    2.10
  -7   1  -3    6.30    2.50
   7  -1   3   16.70    5.30
   7  -1   3    7.60    3.50
   7  -1   3   11.60    3.30
  -8   1  -3  204.48   16.90
  -8   1  -3  205.58   10.40
  -8   1  -3  202.88   12.30
  -8   1  -3  185.68   12.60
  -8   1  -3  215.28   12.90
   8  -1   3  192.38   15.90
   8  -1   3  195.48   13.70
  -9   1  -3   -0.70    4.30
  -9   1  -3    1.90    2.40
  -9   1  -3    2.00    2.20
  -9   1  -3    6.80    3.30
  -9   1  -3    3.20    2.20
   9   0  -3   69.79   11.10
   9   0  -3   59.69    9.90
  -9   0   3   49.20    6.00
  -9   0   3   58.69    6.50
  -9   0   3   58.79    5.90
  -9   0   3   59.79    7.40
  -9   0   3   51.89    9.20
   8   0  -3    0.50    2.00
   8   0  -3   -5.10    2.00
  -8   0   3   -0.40    1.30
  -8   0   3   -0.80    1.20
  -8   0   3   -2.30    2.40
  -8   0   3    0.10    1.50
  -8   0   3    0.30    1.30
   7   0  -3  222.98   14.90
   7   0  -3  231.88   14.90
  -7   0   3  244.38   15.00
  -7   0   3  256.37   12.80
  -7   0   3  237.38   11.20
  -7   0   3  238.78   23.60
  -7   0   3  257.67   12.10
  -7   0   3  229.48   10.80
   6   0  -3    4.30    1.70
   6   0  -3    1.90    0.80
   6   0  -3    2.30    1.50
   6   0  -3    1.30    1.10
  -6   0   3    1.20    0.60
  -6   0   3    2.80    2.50
  -6   0   3    0.40    2.70
  -6   0   3    1.80    1.30
  -6   0   3    0.60    0.90
  -6   0   3    1.90    1.40
  -6   0   3    4.00    2.20
   5   0  -3   90.69    4.10
   5   0  -3   99.09    6.80
   5   0  -3   97.89    8.10
   5   0  -3  103.99    8.10
  -5   0   3   81.99    7.60
  -5   0   3   97.69    4.10
  -5   0   3   94.29    3.80
  -5   0   3   89.89    7.10
  -5   0   3   98.59    5.50
  -5   0   3   95.39    6.50
  -5   0   3   90.89    7.60
   4   0  -3    1.20    1.30
   4   0  -3    0.20    1.50
   4   0  -3    1.60    0.80
   4   0  -3    0.20    1.00
   4   0  -3    2.30    1.50
   4   0  -3    0.00    0.70
  -4   0   3    1.00    0.70
  -4   0   3   -1.20    1.10
  -4   0   3    1.10    0.90
  -4   0   3    1.00    0.60
  -4   0   3    0.40    0.70
  -4   0   3    1.70    1.40
   3   0  -3  934.01   27.20
   3   0  -3  961.90   24.80
   3   0  -3  954.20   22.70
   3   0  -3  973.50   27.10
   3   0  -3  953.20   25.20
   3   0  -3  906.81   22.10
  -3   0   3  983.20   22.10
  -3   0   3  952.30   24.60
  -3   0   3  934.01   25.00
  -3   0   3  894.51   21.90
  -3   0   3  919.71   26.70
  -3   0   3  964.60   22.60
   2   0  -3    0.50    0.80
   2   0  -3   -0.40    0.50
   2   0  -3   -0.20    0.80
   2   0  -3    0.30    0.60
   2   0  -3    1.10    0.90
   2   0  -3   -0.10    0.40
  -2   0   3    0.20    0.60
  -2   0   3   -0.50    0.60
  -2   0   3    0.90    0.60
  -2   0   3    1.10    1.00
  -2   0   3    0.60    0.50
   1   0  -3 5106.09  330.37
  -1   0   3 5326.87  335.97
  -1   0   3 5097.29  139.19
   0   0  -3   -0.60    0.50
   0   0  -3    0.10    0.40
   0   0  -3   -0.20    0.50
   0   0  -3    0.90    0.70
   0   0  -3    0.00    0.40
   0   0   3    0.70    0.50
   0   0   3    0.10    0.50
   0   0   3    0.00    0.60
   0   0   3    0.30    0.50
   0   0   3    0.60    0.50
  -1   0  -3 2141.29   46.90
  -1   0  -3 2202.88   49.10
  -2   0  -3   -0.80    0.70
  -2   0  -3    0.10    0.30
  -2   0  -3    0.10    0.60
  -2   0  -3    0.20    0.50
  -2   0  -3    0.20    0.40
  -2   0  -3    1.00    0.80
  -2   0  -3   -0.40    0.60
  -2   0  -3   -0.10    0.70
  -2   0  -3    0.90    0.80
   2   0   3    0.50    0.60
   2   0   3    0.20    0.70
   2   0   3    0.10    0.50
   2   0   3    0.20    1.00
   2   0   3   -0.20    0.70
   2   0   3   -0.20    0.90
  -3   0  -3 9700.93  228.48
  -3   0  -3 9720.03  228.78
   3   0   3 9999.00  430.46
   3   0   3 9501.05  432.36
  -4   0  -3   -2.00    1.10
  -4   0  -3    0.20    0.90
  -4   0  -3   -2.10    0.90
  -4   0  -3   -1.00    1.10
  -4   0  -3    1.10    1.40
  -4   0  -3   -1.90    0.70
  -4   0  -3    3.10    1.60
  -4   0  -3    1.10    1.60
  -4   0  -3   -0.10    0.40
   4   0   3   -0.30    0.90
   4   0   3    3.10    1.80
   4   0   3   -0.10    0.50
  -5   0  -3   37.60    5.20
  -5   0  -3   43.90    6.90
  -5   0  -3   33.40    4.40
  -5   0  -3   42.10    4.80
  -5   0  -3   37.00    6.00
  -5   0  -3   37.00    4.30
  -5   0  -3   41.90    4.20
  -5   0  -3   43.70    3.30
   5   0   3   36.70    4.50
   5   0   3   31.00    5.50
  -7   0  -3  233.68    9.90
  -7   0  -3  215.48   12.90
  -7   0  -3  212.38   15.70
  -7   0  -3  212.48   14.90
  -7   0  -3  242.28   12.20
   7   0   3  218.98   13.40
  -8   0  -3   -1.80    1.70
  -8   0  -3   -0.80    1.20
  -8   0  -3    1.30    1.10
  -8   0  -3    1.70    3.00
  -8   0  -3    0.10    1.70
  -9   0  -3   14.50    3.40
  -9   0  -3   10.90    3.40
  -9   0  -3    7.80    3.90
  -9   0  -3    8.60    2.70
  -9   0  -3    2.00    4.20
   9   0   3    8.40    3.40
   9  -1  -3   76.59    9.60
   9  -1  -3   88.09   10.90
  -9   1   3   72.89    7.40
  -9   1   3   89.19    7.90
  -9   1   3   81.39   10.70
  -9   1   3   67.19    6.50
   8  -1  -3  288.17   17.90
   8  -1  -3  289.77   19.00
  -8   1   3  273.47   18.10
  -8   1   3  286.47   12.40
  -8   1   3  306.57   14.20
  -8   1   3  287.57   14.50
  -8   1   3  289.87   14.30
   7  -1  -3   82.79    8.60
   7  -1  -3   91.99    9.50
   7  -1  -3   93.39    9.30
  -7   1   3   89.39    6.90
  -7   1   3  100.19    7.60
  -7   1   3  100.29    7.50
  -7   1   3   74.99    8.90
  -7   1   3   74.69    5.80
  -7   1   3   84.69    9.00
   6  -1  -3   28.10    6.10
   6  -1  -3   30.10    5.40
   6  -1  -3   21.10    4.90
  -6   1   3   28.60    5.40
  -6   1   3   26.10    3.10
  -6   1   3   36.30    4.30
  -6   1   3   30.60    5.70
  -6   1   3   27.10    4.00
  -6   1   3   25.20    4.30
   5  -1  -3   46.00    6.10
   5  -1  -3   42.90    2.30
   5  -1  -3   46.50    4.10
   5  -1  -3   34.70    5.40
  -5   1   3   43.20    4.20
  -5   1   3   37.20    4.80
  -5   1   3   43.30    2.10
  -5   1   3   47.30    5.30
  -5   1   3   34.70    2.10
  -5   1   3   50.19    6.80
  -5   1   3   36.00    3.10
  -5   1   3   43.10    3.90
   4  -1  -3  128.79    6.70
   4  -1  -3  130.49    5.20
   4  -1  -3  155.38    8.50
   4  -1  -3  148.79    4.90
   4  -1  -3  134.79    8.60
   4  -1  -3  133.99    9.40
  -4   1   3  130.49    6.30
  -4   1   3  136.59    8.10
  -4   1   3  131.99    5.20
  -4   1   3  127.89    6.90
  -4   1   3  128.69    4.70
  -4   1   3  135.89    8.60
  -4   1   3  129.59    7.90
  -4   1   3  134.09    5.60
   3  -1  -3  891.41   21.40
   3  -1  -3  842.62   26.90
   3  -1  -3  868.91   25.20
   3  -1  -3  845.02   20.60
   3  -1  -3  815.62   21.60
   3  -1  -3  862.81   24.10
  -3   1   3  900.31   21.80
  -3   1   3  875.11   20.70
  -3   1   3  892.51   23.40
  -3   1   3  928.41   24.40
  -3   1   3  875.91   21.20
  -3   1   3  873.11   24.60
   2  -1  -3  753.82   21.00
   2  -1  -3  771.12   20.20
   2  -1  -3  745.63   18.30
   2  -1  -3  759.62   23.10
   2  -1  -3  735.33   18.20
   2  -1  -3  764.12   19.10
  -2   1   3  782.22   19.50
  -2   1   3  758.82   18.40
  -2   1   3  844.32   18.60
  -2   1   3  772.12   21.20
  -2   1   3  766.62   19.00
  -2   1   3  738.83   19.80
  -2   1   3  736.63   18.10
   1  -1  -3  978.50   23.10
   1  -1  -3  997.80   23.20
   1  -1  -3  971.60   23.70
   1  -1  -3  983.10   22.40
   1  -1  -3  959.50   23.80
  -1   1   3  997.10   23.80
  -1   1   3 1014.90   21.60
  -1   1   3  971.30   23.00
  -1   1   3  992.70   23.90
  -1   1   3 1040.20   23.20
  -1   1   3  943.81   23.40
   0  -1  -3 3517.85  315.37
   0  -1  -3 3549.84  111.49
   0   1   3 3519.85  110.89
   0   1   3 3874.31  322.87
  -1  -1  -3 1727.23   38.50
  -1  -1  -3 1755.32   36.70
  -1  -1  -3 1680.73   39.10
   1   1   3 1680.13   39.10
   1   1   3 1767.42   40.50
   1   1   3 1661.03   36.70
   1   1   3 1680.43   38.50
   1   1   3 1800.12   37.00
  -2  -1  -3  164.78    8.10
  -2  -1  -3  157.28    7.70
  -2  -1  -3  156.88    5.60
  -2  -1  -3  151.88    6.00
  -2  -1  -3  159.28    4.50
  -2  -1  -3  156.58    7.90
  -2  -1  -3  168.18    6.90
   2   1   3  165.18    6.00
   2   1   3  165.68    6.40
   2   1   3  158.58    5.90
   2   1   3  173.48    7.80
   2   1   3  165.58    8.80
  -3  -1  -3 1641.54   42.40
  -3  -1  -3 1702.83   38.50
  -3  -1  -3 1726.03   40.60
  -3  -1  -3 1709.43   37.80
  -3  -1  -3 1641.94   43.50
  -3  -1  -3 1663.13   41.70
  -3  -1  -3 1635.84   44.00
  -3  -1  -3 1685.63   39.80
  -3  -1  -3 1578.84   41.50
   3   1   3 1689.13   41.90
   3   1   3 1681.93   38.00
   3   1   3 1704.73   40.20
   3   1   3 1623.64   38.40
   3   1   3 1744.73   39.40
  -4  -1  -3 2762.32   63.29
  -4  -1  -3 2551.74   66.29
  -4  -1  -3 2766.62   65.49
  -4  -1  -3 2793.22   66.89
  -4  -1  -3 2693.33   69.59
  -4  -1  -3 2760.82   68.89
  -4  -1  -3 2830.92   60.89
  -4  -1  -3 2850.61   66.69
   4   1   3 2645.44   64.69
   4   1   3 2806.62   62.69
   4   1   3 2769.52   60.69
   4   1   3 2791.22   61.09
   4   1   3 2823.42   66.19
  -5  -1  -3  463.75   18.70
  -5  -1  -3  469.55   15.60
  -5  -1  -3  467.35   12.40
  -5  -1  -3  450.25   13.20
  -5  -1  -3  461.25   18.40
  -5  -1  -3  498.05   18.40
  -5  -1  -3  468.65   12.10
  -5  -1  -3  445.16   17.60
  -5  -1  -3  458.15   20.50
  -5  -1  -3  410.76   19.20
   5   1   3  484.35   17.60
   5   1   3  459.45   17.20
   5   1   3  442.56   13.10
   5   1   3  466.75   12.80
  -6  -1  -3  220.88    6.00
  -6  -1  -3  237.48   12.70
  -6  -1  -3  222.68   10.20
  -6  -1  -3  220.98   13.20
  -6  -1  -3  195.58   13.80
  -6  -1  -3  208.98   12.30
  -6  -1  -3  207.88    6.00
  -6  -1  -3  220.88    8.60
  -6  -1  -3  200.78   15.80
   6   1   3  202.28   11.70
   6   1   3  209.98    6.70
   6   1   3  217.18   11.70
   6   1   3  218.48    6.60
  -7  -1  -3   10.10    3.40
  -7  -1  -3    7.30    3.20
  -7  -1  -3    6.50    2.30
  -7  -1  -3   12.80    3.00
  -7  -1  -3    8.40    2.00
  -7  -1  -3    6.50    3.50
   7   1   3   11.60    3.60
  -8  -1  -3  207.18   10.70
  -8  -1  -3  193.08   13.30
  -8  -1  -3  207.38    9.30
  -8  -1  -3  221.68   14.10
  -8  -1  -3  185.48   16.30
   8   1   3  176.88   12.80
  -9  -1  -3   -1.30    2.30
  -9  -1  -3    0.30    2.70
  -9  -1  -3    3.50    2.20
  -9  -1  -3    0.90    3.90
  -9  -1  -3    0.30    2.80
   9   1   3    1.60    3.40
   9  -2  -3    2.40    3.60
   9  -2  -3   -0.80    3.70
   9  -2  -3    2.00    2.60
  -9   2   3    6.10    3.00
  -9   2   3    0.20    3.70
  -9   2   3    0.90    2.10
  -9   2   3    6.20    2.30
  -9   2   3   -1.60    1.90
   8  -2  -3   99.99   10.30
   8  -2  -3   96.79   10.20
   8  -2  -3   94.59   11.10
  -8   2   3   88.39    6.70
  -8   2   3   94.69    6.90
  -8   2   3   88.19    8.00
  -8   2   3   94.59    8.80
  -8   2   3   89.29   10.30
   7  -2  -3   94.79    9.50
   7  -2  -3   98.59    9.80
   7  -2  -3  100.59   11.00
  -7   2   3   92.99    6.20
  -7   2   3   93.79    6.40
  -7   2   3   96.99    8.50
  -7   2   3   94.29    7.70
  -7   2   3   98.99    9.70
   6  -2  -3  713.53   27.00
   6  -2  -3  692.03   29.20
   6  -2  -3  667.33   16.20
   6  -2  -3  710.13   26.70
   6  -2  -3  710.33   16.70
  -6   2   3  713.13   26.70
  -6   2   3  718.93   23.60
  -6   2   3  721.23   20.80
  -6   2   3  709.23   20.80
   5  -2  -3  372.16   10.30
   5  -2  -3  389.26   16.80
   5  -2  -3  379.56   19.00
   5  -2  -3  355.66   16.60
   5  -2  -3  378.86   11.00
  -5   2   3  370.56   10.40
  -5   2   3  352.76   16.90
  -5   2   3  384.06   10.80
  -5   2   3  364.56   14.50
  -5   2   3  375.86   12.10
  -5   2   3  367.26   16.40
  -5   2   3  376.46   12.50
   4  -2  -3  119.89    5.30
   4  -2  -3   99.19    8.60
   4  -2  -3  110.99    7.90
   4  -2  -3  117.89    4.80
   4  -2  -3  112.49    8.00
  -4   2   3  110.29    5.20
  -4   2   3  118.59    7.70
  -4   2   3  114.29    8.10
  -4   2   3  107.79    6.60
  -4   2   3  112.29    4.90
  -4   2   3  118.29    5.00
   3  -2  -3  812.12   24.40
   3  -2  -3  800.62   24.20
   3  -2  -3  780.12   20.90
   3  -2  -3  803.42   18.90
   3  -2  -3  811.02   22.50
   3  -2  -3  796.42   20.10
  -3   2   3  813.12   23.10
  -3   2   3  787.62   22.50
  -3   2   3  794.92   20.20
  -3   2   3  817.82   24.30
  -3   2   3  793.02   18.60
  -3   2   3  822.22   21.10
   2  -2  -3 1268.17   29.60
   2  -2  -3 1200.88   34.50
   2  -2  -3 1221.48   26.80
   2  -2  -3 1239.28   29.30
   2  -2  -3 1224.18   30.70
   2  -2  -3 1269.77   31.80
  -2   2   3 1267.97   29.60
  -2   2   3 1228.78   30.70
  -2   2   3 1191.08   30.00
  -2   2   3 1227.98   30.90
  -2   2   3 1228.58   32.00
   1  -2  -3  990.90   26.90
   1  -2  -3 1044.40   25.90
   1  -2  -3 1032.10   26.40
   1  -2  -3 1059.59   25.60
  -1   2   3 1086.09   27.10
  -1   2   3 1024.40   25.70
  -1   2   3 1096.79   26.30
  -1   2   3 1070.39   26.00
  -1   2   3 1048.70   26.40
   0  -2  -3  152.68    6.80
   0  -2  -3  162.28    5.90
   0  -2  -3  157.38    6.30
   0  -2  -3  156.48    7.40
   0   2   3  168.68    7.00
   0   2   3  151.78    5.80
   0   2   3  160.88    6.50
   0   2   3  160.08    7.40
  -1  -2  -3 2592.04   57.79
  -1  -2  -3 2475.15   57.89
  -1  -2  -3 2558.14   55.39
  -1  -2  -3 2446.46   56.89
   1   2   3 2479.15   57.09
   1   2   3 2455.35   57.69
   1   2   3 2541.95   59.29
   1   2   3 2753.22   61.39
   1   2   3 2528.55   55.59
  -2  -2  -3   29.70    2.70
  -2  -2  -3   28.40    2.10
  -2  -2  -3   25.40    2.90
  -2  -2  -3   24.60    3.10
  -2  -2  -3   31.30    3.90
   2   2   3   27.30    2.90
   2   2   3   28.50    2.80
   2   2   3   29.90    3.10
   2   2   3   26.70    3.90
   2   2   3   28.60    2.40
  -3  -2  -3  668.13   18.90
  -3  -2  -3  677.43   19.50
  -3  -2  -3  661.03   21.20
  -3  -2  -3  662.23   18.20
  -3  -2  -3  655.23   18.90
  -3  -2  -3  655.33   17.10
  -3  -2  -3  685.93   22.50
   3   2   3  654.93   18.90
   3   2   3  661.83   17.60
   3   2   3  683.23   21.60
   3   2   3  674.43   19.40
  -4  -2  -3  241.38    8.60
  -4  -2  -3  210.78    8.60
  -4  -2  -3  238.98   11.60
  -4  -2  -3  230.18    8.40
  -4  -2  -3  239.58    9.10
  -4  -2  -3  213.68   10.20
  -4  -2  -3  220.78   12.50
  -4  -2  -3  219.38   11.80
   4   2   3  221.98   11.40
   4   2   3  214.68   10.10
   4   2   3  236.38    8.00
   4   2   3  218.28    8.60
   4   2   3  229.78    9.10
  -5  -2  -3  691.43   21.20
  -5  -2  -3  651.63   19.60
  -5  -2  -3  725.43   27.50
  -5  -2  -3  716.23   25.30
  -5  -2  -3  700.43   23.70
  -5  -2  -3  659.63   26.10
  -5  -2  -3  709.93   18.90
  -5  -2  -3  694.93   19.50
  -5  -2  -3  717.23   24.50
   5   2   3  726.73   24.10
   5   2   3  714.63   23.30
   5   2   3  707.93   19.50
   5   2   3  667.83   19.60
  -6  -2  -3  293.77    9.80
  -6  -2  -3  307.17   17.90
  -6  -2  -3  267.17   14.30
  -6  -2  -3  300.07   16.00
  -6  -2  -3  315.27   15.70
  -6  -2  -3  284.67   11.70
   6   2   3  308.57   10.60
   6   2   3  299.07   14.50
   6   2   3  299.27   10.80
   6   2   3  331.17   15.40
  -7  -2  -3   80.19    8.20
  -7  -2  -3   59.79    3.50
  -7  -2  -3   59.89    5.40
  -7  -2  -3   66.09    4.40
  -7  -2  -3   66.49    8.90
  -7  -2  -3   42.50    8.30
  -7  -2  -3   59.49    3.60
  -7  -2  -3   46.70    7.50
   7   2   3   72.29    7.80
   7   2   3   61.89    4.20
   7   2   3   66.39    6.90
   7   2   3   59.39    3.90
  -8  -2  -3   79.79   11.10
  -8  -2  -3  105.39    7.40
  -8  -2  -3  105.49    6.30
  -8  -2  -3  109.89   10.50
  -8  -2  -3   89.49    9.10
   8   2   3   91.39    9.20
  -9  -2  -3   76.09   11.90
  -9  -2  -3   98.89   14.40
  -9  -2  -3   95.19   10.50
  -9  -2  -3  107.79    6.80
  -9  -2  -3   92.19    7.70
   9   2   3  119.49   11.20
   8  -3  -3  121.19   12.80
   8  -3  -3   99.19   11.00
   8  -3  -3  101.19   11.00
  -8   3   3   82.69    5.60
  -8   3   3   90.29    8.40
  -8   3   3   76.79   10.10
  -8   3   3   95.79    7.00
  -8   3   3   88.99    9.10
   7  -3  -3   -1.00    2.30
   7  -3  -3    3.00    3.00
   7  -3  -3    0.20    2.40
  -7   3   3    1.20    1.00
  -7   3   3    4.40    2.30
  -7   3   3    3.30    2.70
  -7   3   3   -2.00    2.10
  -7   3   3    4.00    1.90
   6  -3  -3  403.46   19.70
   6  -3  -3  411.76   19.70
   6  -3  -3  411.76   11.40
   6  -3  -3  424.86   12.20
   6  -3  -3  371.36   21.30
  -6   3   3  404.96   11.70
  -6   3   3  403.96   12.20
  -6   3   3  412.66   11.70
  -6   3   3  388.06   16.80
   5  -3  -3  107.29   10.20
   5  -3  -3   99.49    4.90
   5  -3  -3  109.19    9.00
   5  -3  -3  109.49    8.80
   5  -3  -3  117.29    5.70
  -5   3   3   91.89    5.20
  -5   3   3   98.69    8.70
  -5   3   3   99.59    7.40
  -5   3   3  113.19    4.30
  -5   3   3   98.79    5.00
   4  -3  -3   82.69    7.00
   4  -3  -3   82.59    6.40
   4  -3  -3   89.39    8.50
   4  -3  -3   84.39    5.10
   4  -3  -3   83.49    7.50
  -4   3   3   79.99    7.00
  -4   3   3   82.89    6.20
  -4   3   3   85.39    5.10
  -4   3   3   78.79    4.70
   3  -3  -3   64.99    4.20
   3  -3  -3   66.89    6.60
   3  -3  -3   66.89    4.60
   3  -3  -3   67.19    7.20
   3  -3  -3   63.19    5.00
   3  -3  -3   64.69    5.10
  -3   3   3   66.29    4.40
  -3   3   3   72.59    4.90
  -3   3   3   64.09    5.50
  -3   3   3   68.69    5.60
  -3   3   3   67.49    5.20
   2  -3  -3   68.49    4.90
   2  -3  -3   74.59    7.10
   2  -3  -3   76.39    5.10
   2  -3  -3   71.59    5.00
   2  -3  -3   64.79    4.50
  -2   3   3   74.09    5.90
  -2   3   3   76.69    5.20
  -2   3   3   72.19    4.60
  -2   3   3   70.79    5.30
  -2   3   3   71.39    5.10
   1  -3  -3  286.27   11.10
   1  -3  -3  272.97   10.20
   1  -3  -3  295.07   12.90
   1  -3  -3  295.87    8.40
   1  -3  -3  292.67   12.40
  -1   3   3  282.97   11.10
  -1   3   3  300.67   10.70
  -1   3   3  289.07   12.20
  -1   3   3  274.97   10.40
   0  -3  -3  407.66   15.70
   0  -3  -3  412.56   13.00
   0  -3  -3  432.86   14.10
   0   3   3  409.06   13.10
   0   3   3  439.16   14.00
   0   3   3  433.56   15.80
   0   3   3  445.76   14.70
  -1  -3  -3  482.75   17.70
  -1  -3  -3  483.75   15.40
  -1  -3  -3  519.35   14.30
  -1  -3  -3  485.25   15.20
  -1  -3  -3  463.35   15.80
   1   3   3  471.45   16.00
   1   3   3  467.35   15.30
   1   3   3  489.85   14.40
   1   3   3  469.05   17.30
  -2  -3  -3  276.37   13.00
  -2  -3  -3  270.87   11.20
  -2  -3  -3  275.37    9.30
  -2  -3  -3  242.78   11.10
  -2  -3  -3  273.37   10.40
   2   3   3  276.07   10.80
   2   3   3  247.78   10.90
   2   3   3  262.77   12.50
   2   3   3  276.17   11.10
   2   3   3  282.27    9.90
  -3  -3  -3  156.58    8.90
  -3  -3  -3  145.69    7.30
  -3  -3  -3  152.48    8.00
  -3  -3  -3  147.89    9.70
  -3  -3  -3  157.18    6.50
   3   3   3  136.99    9.10
   3   3   3  149.99    8.00
   3   3   3  133.39    7.30
   3   3   3  152.68    6.90
  -4  -3  -3  154.28   10.30
  -4  -3  -3  158.28    7.60
  -4  -3  -3  133.99    7.60
  -4  -3  -3  159.18    9.70
   4   3   3  145.39    8.00
   4   3   3  158.88   10.00
   4   3   3  157.08    8.80
   4   3   3  150.28    5.80
  -5  -3  -3  217.18    9.10
  -5  -3  -3  225.28   10.00
  -5  -3  -3  229.28   11.20
  -5  -3  -3  221.48    9.40
  -5  -3  -3  218.88   12.80
  -5  -3  -3  220.28   14.00
  -5  -3  -3  204.58   12.90
   5   3   3  229.28    9.90
   5   3   3  226.18   10.30
   5   3   3  223.08   12.70
   5   3   3  209.38   11.30
  -6  -3  -3  222.98    9.70
  -6  -3  -3  208.28    9.50
  -6  -3  -3  213.88   15.10
  -6  -3  -3  210.98   12.90
  -6  -3  -3  201.98   11.60
  -6  -3  -3  202.38   13.50
   6   3   3  218.08    9.60
   6   3   3  222.08   12.30
   6   3   3  220.48   13.00
   6   3   3  212.38   10.10
  -7  -3  -3  132.99   10.60
  -7  -3  -3  145.69   11.60
  -7  -3  -3  148.19   13.50
  -7  -3  -3  128.09   11.30
  -7  -3  -3  133.29    6.80
  -7  -3  -3  138.19    7.90
  -7  -3  -3  137.89    7.10
   7   3   3  148.59    7.90
   7   3   3  143.49    7.50
   7   3   3  121.39   10.10
   7   3   3  140.19   10.70
  -8  -3  -3  198.98    8.00
  -8  -3  -3  163.18   15.20
  -8  -3  -3  189.88   14.10
  -8  -3  -3  192.38    7.80
  -8  -3  -3  195.48   14.20
  -8  -3  -3  178.68   16.70
  -8  -3  -3  178.68    9.70
  -8  -3  -3  192.18    8.60
   8   3   3  193.78   13.50
   8   3   3  195.58    8.70
   8   3   3  191.18    8.70
   8   3   3  191.48   13.10
   8  -4  -3    4.20    3.40
   8  -4  -3    3.00    3.10
  -8   4   3   -3.00    1.90
  -8   4   3    0.70    2.20
   7  -4  -3   50.99    8.50
   7  -4  -3   48.90    8.70
   7  -4  -3   61.69    3.70
   7  -4  -3   55.09    3.30
  -7   4   3   66.19    3.30
  -7   4   3   56.89    7.50
  -7   4   3   56.79    6.70
  -7   4   3   59.99    3.30
  -7   4   3   47.10    5.40
   6  -4  -3   67.19    9.20
   6  -4  -3   69.39    4.30
   6  -4  -3   76.49    9.00
   6  -4  -3   82.19    5.00
  -6   4   3   70.29    4.50
  -6   4   3   67.59    4.60
  -6   4   3   69.69    7.10
   5  -4  -3  100.99   10.50
   5  -4  -3  100.69    8.10
   5  -4  -3  109.29    6.40
  -5   4   3  104.49    8.40
  -5   4   3  101.59    8.00
  -5   4   3   95.99    5.80
   4  -4  -3  732.53   20.90
   4  -4  -3  734.93   23.70
   4  -4  -3  714.53   23.50
   4  -4  -3  734.63   22.00
   4  -4  -3  728.23   27.60
  -4   4   3  724.03   25.70
  -4   4   3  753.22   24.20
  -4   4   3  729.93   22.00
  -4   4   3  722.73   21.30
  -4   4   3  717.03   24.90
   3  -4  -3  151.88   11.20
   3  -4  -3  141.19    7.20
   3  -4  -3  145.39    8.40
   3  -4  -3  150.78    8.40
  -3   4   3  156.68    8.80
  -3   4   3  152.88    7.70
  -3   4   3  141.19    9.00
  -3   4   3  135.39    7.80
  -3   4   3  145.29    9.40
   2  -4  -3  624.14   20.10
   2  -4  -3  644.54   19.30
   2  -4  -3  607.74   19.70
   2  -4  -3  604.34   23.00
  -2   4   3  605.74   20.00
  -2   4   3  616.44   19.30
  -2   4   3  607.44   20.30
  -2   4   3  636.34   20.20
  -2   4   3  640.64   22.20
   1  -4  -3  428.06   15.00
   1  -4  -3  449.36   15.20
   1  -4  -3  447.26   17.60
   1  -4  -3  439.56   12.50
   1  -4  -3  456.45   16.30
  -1   4   3  443.66   15.40
  -1   4   3  442.96   17.70
  -1   4   3  434.26   15.30
  -1   4   3  423.96   15.80
   0  -4  -3  177.48   11.00
   0  -4  -3  175.98    9.40
   0  -4  -3  182.68    8.90
   0  -4  -3  168.78    8.10
   0  -4  -3  178.48    7.70
   0   4   3  185.68    8.70
   0   4   3  209.88   11.30
   0   4   3  175.98    8.80
   0   4   3  173.58    9.30
  -1  -4  -3  417.16   14.80
  -1  -4  -3  428.26   15.20
  -1  -4  -3  449.95   16.40
  -1  -4  -3  427.86   14.20
   1   4   3  427.16   14.50
   1   4   3  413.76   15.30
   1   4   3  442.16   17.90
   1   4   3  440.86   16.40
  -2  -4  -3   43.20    4.40
  -2  -4  -3   43.40    4.80
  -2  -4  -3   57.69    6.60
  -2  -4  -3   48.70    3.90
  -2  -4  -3   48.00    4.80
   2   4   3   41.60    4.50
   2   4   3   45.50    6.40
   2   4   3   41.60    4.70
   2   4   3   41.10    3.80
  -3  -4  -3   17.40    3.20
  -3  -4  -3   18.80    3.60
  -3  -4  -3   24.40    4.40
  -3  -4  -3   20.00    2.80
  -3  -4  -3   22.70    3.90
   3   4   3   14.50    3.70
   3   4   3   19.60    3.30
   3   4   3   16.00    2.90
   3   4   3   22.20    3.00
   3   4   3   16.10    3.20
  -4  -4  -3  461.85   15.10
  -4  -4  -3  464.75   15.20
  -4  -4  -3  462.25   16.50
  -4  -4  -3  469.45   17.50
  -4  -4  -3  436.66   18.90
  -4  -4  -3  489.85   21.40
   4   4   3  463.05   13.60
   4   4   3  486.15   20.70
   4   4   3  478.85   17.20
   4   4   3  489.75   18.00
  -5  -4  -3  333.47   18.20
  -5  -4  -3  335.27   13.30
  -5  -4  -3  348.37   14.40
  -5  -4  -3  328.67   12.40
  -5  -4  -3  318.57   13.20
  -5  -4  -3  379.46   17.80
   5   4   3  345.37   15.70
   5   4   3  349.77   14.80
   5   4   3  315.17   16.50
  -6  -4  -3  112.69    7.20
  -6  -4  -3  110.29    7.90
  -6  -4  -3  104.89    7.40
  -6  -4  -3  114.59    6.80
  -6  -4  -3  101.69   10.30
  -6  -4  -3  105.49    9.60
   6   4   3  114.19    7.40
   6   4   3  108.59    9.80
   6   4   3  112.09    8.00
   6   4   3  113.99   11.10
  -7  -4  -3   44.40    6.70
  -7  -4  -3   41.50    4.70
  -7  -4  -3   52.99    9.60
  -7  -4  -3   60.39    5.10
  -7  -4  -3   44.40    7.80
  -7  -4  -3   54.09    4.70
  -7  -4  -3   36.80    6.80
   7   4   3   48.20    7.60
   7   4   3   46.10    5.20
   7   4   3   39.60    5.40
   7   4   3   57.89    7.50
  -8  -4  -3   54.39    8.30
  -8  -4  -3   37.90    7.00
  -8  -4  -3   70.69    5.50
  -8  -4  -3   46.70    9.00
  -8  -4  -3   63.99    9.90
  -8  -4  -3   48.40    8.40
  -8  -4  -3   56.19    5.00
   8   4   3   70.79    9.60
   8   4   3   53.19    7.80
   8   4   3   59.39    8.80
   8   4   3   64.79    5.90
   8  -5  -3   25.20    6.20
  -8   5   3   42.00    5.90
   7  -5  -3   10.00    2.50
   7  -5  -3   10.80    4.50
   7  -5  -3    8.50    2.10
   7  -5  -3   14.00    5.00
  -7   5   3   12.20    2.30
  -7   5   3    9.50    3.60
  -7   5   3    9.60    3.90
  -7   5   3   15.90    2.70
  -7   5   3   15.60    4.60
   6  -5  -3  429.86   19.50
   6  -5  -3  406.56   13.90
   6  -5  -3  409.76   22.40
   6  -5  -3  425.86   15.10
   6  -5  -3  426.36   24.30
  -6   5   3  402.86   19.20
  -6   5   3  391.16   18.30
  -6   5   3  366.86   20.30
  -6   5   3  412.56   14.50
  -6   5   3  402.86   14.90
   5  -5  -3   83.79    7.40
   5  -5  -3   69.39    5.70
   5  -5  -3   70.19    8.80
   5  -5  -3   75.79    6.90
   5  -5  -3   82.19    9.90
   5  -5  -3   78.39    5.30
  -5   5   3   75.49    5.90
  -5   5   3   73.79    5.40
  -5   5   3   69.69    7.60
  -5   5   3   74.29    7.10
   4  -5  -3  259.67   16.20
   4  -5  -3  251.17   12.70
   4  -5  -3  235.38   10.60
   4  -5  -3  226.78   15.30
   4  -5  -3  246.28   11.70
   4  -5  -3  240.58   12.70
  -4   5   3  250.47   11.30
  -4   5   3  243.28   11.60
  -4   5   3  230.68   13.70
  -4   5   3  257.37   13.30
   3  -5  -3  385.86   15.60
   3  -5  -3  345.67   18.30
   3  -5  -3  381.76   15.70
   3  -5  -3  361.16   13.90
   3  -5  -3  343.37   14.70
  -3   5   3  351.56   14.20
  -3   5   3  353.96   15.40
  -3   5   3  348.77   14.90
  -3   5   3  373.86   17.50
  -3   5   3  331.27   15.90
   2  -5  -3  207.58   11.20
   2  -5  -3  228.58   10.60
   2  -5  -3  218.28   13.30
   2  -5  -3  220.88   11.00
  -2   5   3  232.38   11.60
  -2   5   3  230.48   11.10
  -2   5   3  233.78   11.70
  -2   5   3  239.78   11.70
  -2   5   3  229.78   13.30
   1  -5  -3  185.18   11.10
   1  -5  -3  172.38   10.00
   1  -5  -3  169.78    9.20
   1  -5  -3  176.58    9.30
   1  -5  -3  177.78    7.30
  -1   5   3  213.38   10.40
  -1   5   3  181.78   11.60
  -1   5   3  189.08   10.00
  -1   5   3  190.98   10.70
   0  -5  -3  136.09    7.20
   0  -5  -3  145.79   10.70
   0  -5  -3  137.99    7.80
   0  -5  -3  135.39    8.20
   0  -5  -3  130.39    8.50
   0  -5  -3  141.39    9.10
   0   5   3  131.99    8.00
   0   5   3  133.79    9.00
   0   5   3  137.29    8.50
   0   5   3  135.69   10.00
  -1  -5  -3  357.16   17.70
  -1  -5  -3  361.96   13.50
  -1  -5  -3  328.77   15.00
  -1  -5  -3  328.07   13.60
  -1  -5  -3  350.26   14.40
   1   5   3  348.07   14.70
   1   5   3  366.66   14.20
   1   5   3  343.57   16.90
   1   5   3  343.67   15.30
  -2  -5  -3  148.49    8.90
  -2  -5  -3  139.79    8.90
  -2  -5  -3  130.39    9.00
  -2  -5  -3  127.59   10.50
  -2  -5  -3  151.58    8.00
   2   5   3  149.99    8.60
   2   5   3  155.18   11.00
   2   5   3  156.38    9.30
   2   5   3  147.09    9.80
  -3  -5  -3  147.19    8.00
  -3  -5  -3  159.68    9.80
  -3  -5  -3  165.68   12.30
  -3  -5  -3  162.78   10.50
  -3  -5  -3  167.08    9.60
   3   5   3  135.99    8.60
   3   5   3  160.88    9.80
   3   5   3  156.98    9.20
   3   5   3  150.18   10.00
   3   5   3  145.49   11.20
  -4  -5  -3  272.47   16.70
  -4  -5  -3  251.07   12.40
  -4  -5  -3  272.37   13.60
  -4  -5  -3  279.67   15.00
  -4  -5  -3  269.57   11.40
  -4  -5  -3  265.67    9.60
   4   5   3  267.57   10.30
   4   5   3  267.27   14.20
   4   5   3  283.17   13.50
   4   5   3  263.47   15.40
  -5  -5  -3  154.18    8.20
  -5  -5  -3  156.68    9.30
  -5  -5  -3  141.19   11.00
  -5  -5  -3  142.29    7.20
  -5  -5  -3  136.49    9.50
  -5  -5  -3  130.59   11.90
   5   5   3  146.19    9.90
   5   5   3  149.69   11.70
   5   5   3  159.58   10.70
   5   5   3  147.89    9.60
  -6  -5  -3   17.60    3.90
  -6  -5  -3   17.50    3.40
  -6  -5  -3   20.70    4.90
  -6  -5  -3   15.70    2.90
  -6  -5  -3   13.50    4.90
  -6  -5  -3   17.20    3.40
   6   5   3   13.40    3.70
   6   5   3   11.50    3.80
   6   5   3   19.30    4.50
  -7  -5  -3   37.30    7.80
  -7  -5  -3   25.80    3.80
  -7  -5  -3   25.90    4.10
  -7  -5  -3   33.60    5.10
  -7  -5  -3   39.10    6.40
  -7  -5  -3   26.70    8.80
   7   5   3   23.30    5.50
   7   5   3   38.70    5.30
   7   5   3   23.30    5.20
   7   5   3   34.00    6.60
   7  -6  -3  107.19    7.30
   7  -6  -3  107.69   12.30
   7  -6  -3   98.09    6.60
  -7   6   3  112.59   10.60
  -7   6   3  113.19    7.40
  -7   6   3  103.99   10.50
  -7   6   3  108.29    6.90
  -7   6   3  114.39   12.20
   6  -6  -3  166.08   13.70
   6  -6  -3  177.78   15.40
   6  -6  -3  182.28   15.70
   6  -6  -3  176.68   12.70
  -6   6   3  166.88   12.90
  -6   6   3  168.38   12.00
  -6   6   3  183.18    9.40
  -6   6   3  160.28   13.40
  -6   6   3  186.58   10.30
   5  -6  -3  149.99    9.30
   5  -6  -3  164.58   10.80
   5  -6  -3  145.19   13.20
   5  -6  -3  146.69    8.70
   5  -6  -3  156.88   10.90
   5  -6  -3  150.58   13.90
  -5   6   3  140.79    8.80
  -5   6   3  139.69   10.60
  -5   6   3  155.08    9.90
  -5   6   3  150.48   12.00
   4  -6  -3  246.88   17.40
   4  -6  -3  272.77   14.20
   4  -6  -3  241.38   13.20
   4  -6  -3  245.88   16.70
   4  -6  -3  280.37   12.40
  -4   6   3  245.78   12.30
  -4   6   3  255.27   13.00
  -4   6   3  251.47   15.20
  -4   6   3  234.38   13.60
   3  -6  -3  168.28   10.60
   3  -6  -3  186.58   11.50
   3  -6  -3  180.68   13.30
   3  -6  -3  164.68   10.50
   3  -6  -3  185.18   10.20
  -3   6   3  160.18   12.40
  -3   6   3  168.38   10.80
  -3   6   3  165.98   10.50
  -3   6   3  174.08   10.20
   2  -6  -3  146.29    9.00
   2  -6  -3  145.39    9.90
   2  -6  -3  143.99   11.20
   2  -6  -3  162.98   11.80
   2  -6  -3  148.09    5.50
  -2   6   3  132.39   11.10
  -2   6   3  150.58   10.10
  -2   6   3  148.19   11.10
  -2   6   3  158.28   10.30
  -2   6   3  146.79   10.10
   1  -6  -3  289.77   13.60
   1  -6  -3  301.97   13.80
   1  -6  -3  286.17   14.50
   1  -6  -3  316.87   15.80
   1  -6  -3  315.47   11.10
  -1   6   3  320.87   17.30
  -1   6   3  287.77   14.10
  -1   6   3  299.37   14.80
  -1   6   3  312.47   14.40
   0  -6  -3  279.17   12.90
   0  -6  -3  276.87   13.40
   0  -6  -3  282.57   14.40
   0  -6  -3  279.57   11.90
   0  -6  -3  283.17   13.80
   0   6   3  297.27   13.80
   0   6   3  305.87   14.60
   0   6   3  299.17   15.00
   0   6   3  301.77   16.80
  -1  -6  -3  595.04   20.60
  -1  -6  -3  612.64   21.00
  -1  -6  -3  615.14   23.20
  -1  -6  -3  591.94   21.90
  -1  -6  -3  550.74   29.70
  -1  -6  -3  617.64   20.60
   1   6   3  634.14   23.70
   1   6   3  615.44   21.80
   1   6   3  619.04   22.70
   1   6   3  610.84   25.80
  -2  -6  -3  118.99    9.20
  -2  -6  -3  107.89   10.80
  -2  -6  -3  120.19    6.90
  -2  -6  -3  127.19    8.90
  -2  -6  -3  117.49    8.40
  -2  -6  -3  115.69    7.60
   2   6   3  106.99    9.10
   2   6   3  104.59    8.60
   2   6   3  126.09    8.70
   2   6   3  124.79   13.80
  -3  -6  -3   99.39    6.90
  -3  -6  -3   92.99    7.80
  -3  -6  -3   90.29    5.20
  -3  -6  -3   85.19    7.80
  -3  -6  -3  103.09    8.60
  -3  -6  -3   89.09    9.90
   3   6   3   98.49    8.00
   3   6   3  105.69    8.40
   3   6   3   91.29    8.10
   3   6   3   91.49    9.60
  -4  -6  -3   14.00    3.80
  -4  -6  -3    8.20    2.00
  -4  -6  -3    5.70    3.00
  -4  -6  -3    4.80    3.20
  -4  -6  -3    9.10    3.30
   4   6   3    9.30    2.90
   4   6   3    7.90    3.60
   4   6   3   11.40    2.60
   4   6   3    8.20    3.40
  -5  -6  -3   66.79    6.60
  -5  -6  -3   63.09    6.70
  -5  -6  -3   79.19   10.00
  -5  -6  -3   53.59    5.20
  -5  -6  -3   64.59    7.30
   5   6   3   60.89    7.40
   5   6   3   69.59    7.30
  -6  -6  -3   17.90    4.00
  -6  -6  -3   26.50    4.50
  -6  -6  -3   10.80    3.50
  -6  -6  -3   16.00    3.10
  -6  -6  -3   18.60    5.20
   6   6   3   16.40    4.00
   6   6   3   11.60    4.00
   6   6   3   16.30    4.20
   6   6   3   23.00    3.30
  -7  -6  -3   70.09   10.80
  -7  -6  -3   58.99    5.90
  -7  -6  -3   58.99    6.80
  -7  -6  -3   64.09    7.10
  -7  -6  -3   73.49    8.90
   7   6   3   46.60    7.10
   7   6   3   72.49    8.50
   7   6   3   48.00    8.50
   7   6   3   55.99    9.90
   6  -7  -3  116.99   13.30
   6  -7  -3  126.19    9.20
   6  -7  -3  110.99   10.00
   6  -7  -3  120.49    8.10
   6  -7  -3  103.39   10.10
   6  -7  -3  122.89   13.50
  -6   7   3   97.69   11.50
  -6   7   3  115.89    8.40
  -6   7   3  104.79   10.60
  -6   7   3  110.89    9.20
  -6   7   3  113.09   11.40
   5  -7  -3   40.70    9.10
   5  -7  -3   37.50    6.40
   5  -7  -3   33.40    8.30
   5  -7  -3   26.20    5.60
   5  -7  -3   38.90    5.40
  -5   7   3   19.90    4.00
  -5   7   3   31.70    5.00
  -5   7   3   35.70    6.40
  -5   7   3   29.70    5.50
  -5   7   3   24.50    5.50
   4  -7  -3    8.70    4.10
   4  -7  -3   11.10    3.20
   4  -7  -3    7.10    2.80
   4  -7  -3    6.20    2.50
   4  -7  -3    6.30    4.30
   4  -7  -3    4.20    2.20
  -4   7   3    8.50    2.80
  -4   7   3   10.20    3.10
  -4   7   3    5.10    3.40
  -4   7   3    5.90    3.10
   3  -7  -3    4.60    2.30
   3  -7  -3    4.60    2.70
   3  -7  -3    9.00    3.60
  -3   7   3    2.80    1.70
  -3   7   3   12.60    3.80
  -3   7   3    7.20    3.70
  -3   7   3    5.30    2.40
   2  -7  -3   26.70    4.90
   2  -7  -3   17.50    3.60
   2  -7  -3   28.50    2.60
   2  -7  -3   18.30    4.30
   2  -7  -3   26.20    5.50
  -2   7   3   15.80    4.20
  -2   7   3   19.20    4.20
  -2   7   3   27.70    5.10
  -2   7   3   31.50    5.40
   1  -7  -3  289.07   15.50
   1  -7  -3  306.27   14.80
   1  -7  -3  301.67   14.70
   1  -7  -3  270.17   15.30
   1  -7  -3  299.87   11.50
  -1   7   3  310.47   15.50
  -1   7   3  290.87   16.00
  -1   7   3  284.27   17.80
  -1   7   3  312.37   15.60
   0  -7  -3  129.29    9.40
   0  -7  -3  121.29   10.10
   0  -7  -3  130.89    9.30
   0  -7  -3  126.69    8.00
   0  -7  -3  120.89    8.90
   0   7   3  129.19    9.60
   0   7   3  132.79   10.10
   0   7   3  113.29   11.40
   0   7   3  128.89   10.10
  -1  -7  -3  160.88    9.90
  -1  -7  -3  171.58   12.10
  -1  -7  -3  170.68   11.70
  -1  -7  -3  159.68    9.50
  -1  -7  -3  182.68   14.60
  -1  -7  -3  147.39   10.20
   1   7   3  170.78   13.60
   1   7   3  167.28   11.40
   1   7   3  154.28   11.50
   1   7   3  162.48   10.90
  -2  -7  -3  100.39    8.50
  -2  -7  -3   99.19    6.30
  -2  -7  -3   98.59    7.90
  -2  -7  -3  106.09    9.00
  -2  -7  -3  106.39   11.40
  -2  -7  -3  114.09    9.80
   2   7   3   96.39    8.80
   2   7   3  113.49   11.70
   2   7   3  102.59   10.60
   2   7   3  105.79    8.80
  -3  -7  -3   14.70    3.90
  -3  -7  -3   17.40    4.20
  -3  -7  -3   15.60    4.50
  -3  -7  -3   10.60    3.80
  -3  -7  -3   15.90    3.10
   3   7   3   22.20    4.50
   3   7   3   21.50    4.60
   3   7   3   14.90    4.00
   3   7   3   24.30    5.40
   3   7   3   17.70    5.10
  -4  -7  -3   79.59    6.90
  -4  -7  -3   82.49    8.20
  -4  -7  -3   86.79    9.10
  -4  -7  -3   89.19   12.70
  -4  -7  -3   93.29    9.00
   4   7   3   94.19    7.40
   4   7   3   86.69    8.50
   4   7   3   81.79   10.20
   4   7   3  100.69    6.50
   4   7   3   86.39    9.80
  -5  -7  -3   85.39    8.70
  -5  -7  -3   94.39   12.00
  -5  -7  -3   92.69    9.40
  -5  -7  -3   90.39    7.90
   5   7   3  101.49    8.90
   5   7   3  110.89   10.40
   5   7   3  117.59   12.10
  -6  -7  -3   59.09    5.90
  -6  -7  -3   69.09    9.90
  -6  -7  -3   78.29    7.70
  -6  -7  -3   52.99    9.60
  -6  -7  -3   71.69    7.50
   6   7   3   42.50    9.60
   6   7   3   54.59    8.10
   6   7   3   58.79    8.60
   5  -8  -3   81.79   13.90
   5  -8  -3   67.89   12.20
   5  -8  -3   70.39    8.50
   5  -8  -3   68.99    8.40
  -5   8   3   54.99    8.90
  -5   8   3   42.50    6.50
  -5   8   3   53.39    7.40
  -5   8   3   53.59    9.30
  -5   8   3   42.80    6.50
   4  -8  -3   12.80    3.80
   4  -8  -3    7.60    3.90
   4  -8  -3   15.60    4.50
   4  -8  -3   20.70    6.50
   4  -8  -3   13.50    4.60
   4  -8  -3   26.80    6.80
  -4   8   3   17.70    5.00
  -4   8   3   12.40    3.90
  -4   8   3   14.40    5.10
  -4   8   3   21.10    5.40
  -4   8   3   13.40    3.90
   3  -8  -3  115.69   10.10
   3  -8  -3  107.59   10.50
   3  -8  -3  132.59   12.60
   3  -8  -3  132.49    9.40
  -3   8   3  126.19   11.00
  -3   8   3  122.39   13.00
  -3   8   3  143.99   11.50
  -3   8   3  131.19   10.30
   2  -8  -3   52.89    7.50
   2  -8  -3   58.29    3.90
   2  -8  -3   67.19    9.00
   2  -8  -3   64.89    7.90
   2  -8  -3   46.60    6.50
  -2   8   3   62.89    9.80
  -2   8   3   56.99    7.90
  -2   8   3   67.49    8.30
   1  -8  -3   -0.30    2.60
   1  -8  -3   -0.30    2.30
   1  -8  -3    5.60    2.00
   1  -8  -3   -0.80    2.50
   1  -8  -3    0.00    1.70
  -1   8   3   -0.90    2.60
  -1   8   3    3.30    2.40
  -1   8   3    4.60    2.50
  -1   8   3    5.40    2.70
   0  -8  -3  127.79    9.70
   0  -8  -3  133.89   11.40
   0  -8  -3  135.29    9.50
   0  -8  -3  134.39    8.70
   0  -8  -3  142.89   10.50
   0   8   3  127.19   13.00
   0   8   3  129.99   10.70
   0   8   3  132.89   10.60
   0   8   3  119.59   10.30
  -1  -8  -3   12.70    3.50
  -1  -8  -3   15.80    3.90
  -1  -8  -3   12.10    3.80
  -1  -8  -3   10.20    2.60
  -1  -8  -3   16.40    6.20
   1   8   3   14.00    5.30
   1   8   3   12.10    4.30
   1   8   3   11.70    3.90
   1   8   3    9.30    4.50
  -2  -8  -3   42.10    6.00
  -2  -8  -3   57.49    4.90
  -2  -8  -3   63.49    9.10
  -2  -8  -3   52.09    9.90
  -2  -8  -3   69.09    7.40
  -2  -8  -3   62.89    6.70
   2   8   3   42.00    7.80
   2   8   3   63.79    8.80
   2   8   3   55.69    8.10
   2   8   3   60.69    7.50
  -3  -8  -3   16.60    5.60
  -3  -8  -3   10.50    3.10
  -3  -8  -3   10.40    3.40
  -3  -8  -3   12.80    4.30
  -3  -8  -3    5.00    3.40
   3   8   3   11.90    4.40
   3   8   3    6.50    3.20
   3   8   3   17.30    3.90
   3   8   3   14.60    5.10
   3   8   3    7.80    3.90
   3   8   3    6.80    2.70
  -4  -8  -3  104.49   10.50
  -4  -8  -3  119.19    8.70
  -4  -8  -3  104.09    9.50
  -4  -8  -3  106.89   13.30
  -4  -8  -3  103.69    9.90
   4   8   3  128.79   10.80
   4   8   3  125.89   11.30
   4   8   3  111.69    7.50
   4   8   3  112.09    8.90
   4   8   3   81.99   12.70
  -5  -8  -3   78.69    9.60
  -5  -8  -3   60.19    6.60
  -5  -8  -3   67.79   11.60
  -5  -8  -3   67.19    8.30
  -5  -8  -3   81.89    9.20
   5   8   3   61.99    9.50
   5   8   3   47.10    8.80
   5   8   3   62.49    9.00
   3  -9  -3  127.39   12.40
   3  -9  -3  130.79   11.30
   3  -9  -3  115.29   11.10
   3  -9  -3  131.79   11.00
  -3   9   3  128.99   12.30
  -3   9   3  139.49   11.20
  -3   9   3  111.59   13.60
  -3   9   3  118.99   12.50
  -3   9   3  120.89   11.90
   2  -9  -3  252.67   15.40
   2  -9  -3  284.67   17.50
   2  -9  -3  250.87   23.30
   2  -9  -3  278.57   17.00
  -2   9   3  229.88   19.10
  -2   9   3  227.08   16.50
  -2   9   3  238.18   22.90
  -2   9   3  246.98   18.20
  -2   9   3  268.97   17.10
   1  -9  -3    8.90    4.30
   1  -9  -3    8.70    3.90
   1  -9  -3   16.40    2.80
   1  -9  -3    8.00    3.60
   1  -9  -3   14.20    6.00
  -1   9   3   11.00    3.90
  -1   9   3   18.40    5.70
  -1   9   3    9.00    3.90
  -1   9   3   12.00    8.60
   0  -9  -3  191.98   14.00
   0  -9  -3  196.28   11.10
   0  -9  -3  183.38   13.20
   0  -9  -3  192.48   12.20
   0  -9  -3  194.28   13.30
   0   9   3  181.18   13.90
   0   9   3  181.98   17.00
   0   9   3  187.28   13.90
   0   9   3  188.88   13.80
  -1  -9  -3    1.90    3.10
  -1  -9  -3    3.20    2.60
  -1  -9  -3   11.70    4.80
  -1  -9  -3    7.70    2.80
  -1  -9  -3   11.00    3.10
   1   9   3    7.40    3.90
   1   9   3    3.50    5.70
   1   9   3   10.50    3.60
   1   9   3   11.40    3.60
   1   9   3    6.30    4.20
  -2  -9  -3   44.60    6.60
  -2  -9  -3   64.89    7.60
  -2  -9  -3   60.19    9.00
  -2  -9  -3   56.09    8.00
   2   9   3   65.19    9.70
   2   9   3   54.09    7.70
   2   9   3   60.29    7.60
   2   9   3   43.40    8.40
   2   9   3   69.29    9.90
  -3  -9  -3   51.69    7.90
  -3  -9  -3   56.39    6.90
  -3  -9  -3   45.50    6.90
  -3  -9  -3   45.30    7.10
   3   9   3   32.70    7.40
   3   9   3   54.39    8.90
   3   9   3   43.10    7.60
   3   9   3   42.80    8.10
   3   9   3   48.80   10.00
   3   9  -4   21.60    7.10
   2   9  -4   48.10    9.80
   2   9  -4   40.80    6.90
   2   9  -4   32.60    6.00
   2   9  -4   23.50    6.50
   2   9  -4   37.50    6.90
   2   9  -4   37.30    8.00
  -2  -9   4   38.10    6.80
  -2  -9   4   37.60    6.40
  -2  -9   4   30.30    6.40
  -2  -9   4   40.50    7.20
   1   9  -4   77.99    8.20
   1   9  -4   93.49   11.10
   1   9  -4   59.89    9.50
   1   9  -4   92.09   10.10
   1   9  -4   87.59    9.30
   1   9  -4   72.39   10.50
  -1  -9   4   87.39    8.50
  -1  -9   4   95.39    8.00
  -1  -9   4   83.89    8.80
  -1  -9   4   84.09    8.70
   0   9  -4   19.50    5.10
   0   9  -4   16.30    5.30
   0   9  -4   21.20    5.10
   0   9  -4   23.60    6.20
   0   9  -4   26.30    4.80
   0   9  -4   19.60    5.90
   0  -9   4   26.60    5.80
   0  -9   4   24.40    4.60
   0  -9   4   28.10    6.90
   0  -9   4   18.30    4.70
  -1   9  -4   13.20    3.30
  -1   9  -4   17.50    4.60
  -1   9  -4    5.70    3.80
  -1   9  -4    7.60    4.00
  -1   9  -4    1.10    4.00
  -1   9  -4   14.80    5.60
   1  -9   4    9.80    2.80
   1  -9   4   11.40    4.60
   1  -9   4   10.20    5.00
   1  -9   4   10.10    3.40
  -2   9  -4   14.50    5.00
  -2   9  -4   26.20    6.90
  -2   9  -4   22.10    3.80
  -2   9  -4   12.80    4.80
  -2   9  -4   18.00    5.30
  -2   9  -4   30.30    8.40
   2  -9   4   15.20    5.70
   2  -9   4    8.80    3.50
   2  -9   4   18.40    5.30
   5   8  -4    8.50    4.40
   5   8  -4    9.60    8.30
   5   8  -4    2.80    4.30
   5   8  -4   15.50    5.90
  -5  -8   4   12.90    4.20
  -5  -8   4   11.50    4.30
  -5  -8   4    7.90    3.60
  -5  -8   4    6.40    3.40
   4   8  -4   21.30    3.80
   4   8  -4   19.50    6.40
   4   8  -4   16.80    5.50
   4   8  -4   22.80    5.60
  -4  -8   4   20.10    4.50
  -4  -8   4   21.30    5.30
  -4  -8   4   20.80    4.70
   3   8  -4   29.30    8.20
   3   8  -4   18.80    3.90
   3   8  -4   17.60    4.70
   3   8  -4   17.40    4.90
   3   8  -4   22.20    5.00
  -3  -8   4   19.40    4.40
  -3  -8   4   18.20    4.50
  -3  -8   4   15.20    4.10
  -3  -8   4   19.90    4.80
   2   8  -4  125.89   12.60
   2   8  -4  115.99   10.30
   2   8  -4  116.99    8.90
   2   8  -4  111.99   10.60
   2   8  -4  105.89   10.80
   2   8  -4  118.69    9.90
  -2  -8   4  117.59   10.10
  -2  -8   4  125.49   10.60
  -2  -8   4  117.79    9.90
  -2  -8   4  114.89    9.90
   1   8  -4   63.69    7.40
   1   8  -4   75.29   11.20
   1   8  -4   66.49    7.80
   1   8  -4   73.39    7.40
   1   8  -4   65.19    7.20
  -1  -8   4   65.09    7.30
  -1  -8   4   69.49    7.90
  -1  -8   4   60.89    9.50
  -1  -8   4   68.19    7.10
   0   8  -4  261.77   16.40
   0   8  -4  278.27   17.00
   0   8  -4  281.77   16.40
   0   8  -4  269.97   19.20
   0   8  -4  279.27   15.70
   0   8  -4  271.07   13.60
   0  -8   4  255.07   14.90
   0  -8   4  304.77   16.20
   0  -8   4  273.37   13.70
   0  -8   4  274.47   15.90
  -1   8  -4  130.49   10.80
  -1   8  -4  130.79   11.60
  -1   8  -4  148.29   14.20
  -1   8  -4  132.09   10.50
  -1   8  -4  128.19   11.50
  -1   8  -4  146.49    8.90
   1  -8   4  164.98    9.40
   1  -8   4  153.68   11.10
   1  -8   4  135.69   10.60
   1  -8   4  138.99   10.70
  -2   8  -4  112.69   11.00
  -2   8  -4   95.99   12.20
  -2   8  -4  111.49    7.10
  -2   8  -4   81.09    8.10
  -2   8  -4  106.69   10.30
  -2   8  -4   92.69    9.20
   2  -8   4  102.99    9.30
   2  -8   4  100.79    9.60
   2  -8   4  103.29    9.40
  -3   8  -4   34.40    6.00
  -3   8  -4   30.30    6.70
  -3   8  -4   28.50    3.20
  -3   8  -4   32.60    5.50
  -3   8  -4   20.50    6.60
  -3   8  -4   17.80    4.50
   3  -8   4   27.10    5.90
   3  -8   4   27.00    8.40
   3  -8   4   26.30    5.20
   3  -8   4   32.60    5.90
   3  -8   4   33.40    5.40
  -4   8  -4  134.59   10.30
  -4   8  -4  135.99   21.80
  -4   8  -4  138.69   13.30
  -4   8  -4  138.09   11.50
  -4   8  -4  141.89   11.20
   4  -8   4  155.78   13.50
   4  -8   4  153.18   10.80
   4  -8   4  129.89   15.10
   4  -8   4  143.39   11.70
   4  -8   4  119.39   13.30
   4  -8   4  143.89   10.30
   6   7  -4  181.28   13.10
   6   7  -4  174.88   14.60
   6   7  -4  188.78   14.40
   6   7  -4  189.18   13.90
  -6  -7   4  182.38   12.50
  -6  -7   4  215.48   15.40
  -6  -7   4  200.98   13.30
   5   7  -4   95.09    9.90
   5   7  -4   91.69    8.90
   5   7  -4   63.49    9.50
   5   7  -4   72.79    9.00
  -5  -7   4   87.99    8.90
  -5  -7   4   79.69    8.50
  -5  -7   4   71.69    9.00
  -5  -7   4   80.29    8.40
   4   7  -4    7.10    4.20
   4   7  -4   20.00    4.40
   4   7  -4   13.70    2.80
   4   7  -4    7.00    3.70
   4   7  -4   12.70    4.40
  -4  -7   4    8.20    3.30
  -4  -7   4    7.70    3.60
  -4  -7   4   14.80    4.10
  -4  -7   4    7.20    2.40
   3   7  -4   42.40    7.00
   3   7  -4   37.80    4.70
   3   7  -4   42.50    7.80
   3   7  -4   35.20    5.90
   3   7  -4   41.90    7.10
  -3  -7   4   39.60    4.90
  -3  -7   4   39.10    6.20
  -3  -7   4   43.20    6.40
  -3  -7   4   40.50    6.80
   2   7  -4  549.65   26.20
   2   7  -4  546.15   22.90
   2   7  -4  549.74   24.70
   2   7  -4  553.94   22.40
   2   7  -4  566.74   23.80
   2   7  -4  574.84   21.20
  -2  -7   4  558.34   26.30
  -2  -7   4  529.45   21.70
  -2  -7   4  579.14   22.60
  -2  -7   4  559.44   22.70
   1   7  -4  280.17   15.00
   1   7  -4  249.68   14.90
   1   7  -4  243.08   16.80
   1   7  -4  264.47   14.00
   1   7  -4  255.47   13.30
   1   7  -4  269.47   15.90
  -1  -7   4  252.87   14.30
  -1  -7   4  265.77   13.50
  -1  -7   4  240.18   13.70
  -1  -7   4  253.17   14.20
   0   7  -4  239.78   14.80
   0   7  -4  268.57   12.80
   0   7  -4  252.47   16.90
   0   7  -4  235.38   13.80
   0   7  -4  249.78   14.60
   0   7  -4  230.08   15.70
   0  -7   4  248.88   14.00
   0  -7   4  241.88   13.50
   0  -7   4  255.07   13.70
   0  -7   4  256.27   12.30
  -1   7  -4  117.49   10.20
  -1   7  -4  113.19    9.10
  -1   7  -4  116.69   12.00
  -1   7  -4  104.69    7.40
  -1   7  -4  121.39   10.40
  -1   7  -4  115.29    9.60
   1  -7   4  115.79    8.80
   1  -7   4  105.49    8.70
   1  -7   4  112.49    7.50
   1  -7   4  108.99    8.70
  -2   7  -4  221.08   14.00
  -2   7  -4  207.08   14.80
  -2   7  -4  222.68   12.90
  -2   7  -4  219.78   16.60
  -2   7  -4  232.78   15.20
  -2   7  -4  239.48   10.50
   2  -7   4  214.18   12.80
   2  -7   4  252.17   13.20
   2  -7   4  227.58   10.20
   2  -7   4  243.08   13.30
  -3   7  -4  115.89   12.40
  -3   7  -4  144.89   12.20
  -3   7  -4  142.59   10.50
  -3   7  -4  138.59    7.00
  -3   7  -4  146.29   10.90
  -3   7  -4  135.09    9.40
   3  -7   4  132.39    9.80
   3  -7   4  135.39   13.80
   3  -7   4  141.69   11.70
   3  -7   4  145.39    9.80
   3  -7   4  146.79   10.30
  -4   7  -4  129.59   12.20
  -4   7  -4  143.69   11.00
  -4   7  -4  138.89   10.10
  -4   7  -4  114.89    8.70
  -4   7  -4  121.79   13.10
   4  -7   4  155.98   10.00
   4  -7   4  123.29   12.70
   4  -7   4  139.59   14.70
   4  -7   4  140.19    9.10
   4  -7   4  165.38   13.80
   4  -7   4  161.08   11.20
  -5   7  -4  188.78   11.50
  -5   7  -4  179.38   13.40
  -5   7  -4  197.98   12.60
  -5   7  -4  231.38   21.20
   5  -7   4  193.98   12.50
   5  -7   4  182.18   16.70
   5  -7   4  165.88   12.00
   5  -7   4  182.08   15.30
   5  -7   4  189.98   15.40
   5  -7   4  184.98   10.90
  -6   7  -4   32.80    6.80
  -6   7  -4   28.60    6.00
  -6   7  -4   50.59    5.80
  -6   7  -4   49.60    5.50
   6  -7   4   50.29   10.10
   6  -7   4   41.30    6.50
   6  -7   4   45.40   10.20
   6  -7   4   34.90    5.00
   6  -7   4   30.60    7.50
   6  -7   4   31.00    4.70
   7   6  -4   -5.10    3.00
   7   6  -4    0.40    3.30
   7   6  -4    1.50    3.00
   7   6  -4    6.40    3.20
   7   6  -4   -2.30    2.80
  -7  -6   4    1.50    2.60
  -7  -6   4    3.50    2.90
  -7  -6   4    2.50    2.80
  -7  -6   4    5.10    3.50
   6   6  -4  327.57   18.30
   6   6  -4  313.17   16.90
   6   6  -4  338.17   16.90
   6   6  -4  306.47   18.80
  -6  -6   4  315.77   15.80
  -6  -6   4  309.27   18.40
  -6  -6   4  330.07   17.00
  -6  -6   4  316.77   16.00
   5   6  -4  201.68   14.00
   5   6  -4  204.48   13.40
   5   6  -4  203.88   14.30
   5   6  -4  209.68   12.80
  -5  -6   4  209.08   12.60
  -5  -6   4  214.48   12.90
  -5  -6   4  218.38   14.10
  -5  -6   4  202.08   12.20
   4   6  -4   85.09    9.20
   4   6  -4   73.59    8.20
   4   6  -4   94.89    8.30
   4   6  -4   94.99    8.60
   4   6  -4   90.79    4.90
  -4  -6   4   70.09    8.10
  -4  -6   4   88.59    7.90
  -4  -6   4   86.09    7.90
  -4  -6   4   85.79    8.00
   3   6  -4   32.50    7.00
   3   6  -4   40.40    5.90
   3   6  -4   25.80    4.60
   3   6  -4   39.30    4.20
   3   6  -4   36.60    5.70
  -3  -6   4   35.10    9.20
  -3  -6   4   38.90    5.70
  -3  -6   4   35.10    5.50
   2   6  -4  337.07   14.20
   2   6  -4  315.17   16.80
   2   6  -4  327.07   16.30
   2   6  -4  335.17   15.80
   2   6  -4  296.47   17.50
   2   6  -4  326.57   15.60
  -2  -6   4  363.56   16.00
  -2  -6   4  352.86   16.20
  -2  -6   4  332.37   15.50
  -2  -6   4  345.67   15.80
   1   6  -4  140.79   10.00
   1   6  -4  143.19    9.30
   1   6  -4  152.18    9.60
   1   6  -4  149.59   12.00
   1   6  -4  165.38   10.50
  -1  -6   4  138.99    9.40
  -1  -6   4  152.48    9.80
  -1  -6   4  155.98    9.50
  -1  -6   4  154.38   10.00
   0   6  -4  122.99   10.70
   0   6  -4  116.29   13.40
   0   6  -4  121.69    8.10
   0   6  -4  124.99    9.30
   0   6  -4  126.99    9.00
   0   6  -4  125.89    9.50
   0   6  -4  114.59    7.90
   0  -6   4  127.59    9.10
   0  -6   4  113.99    8.60
   0  -6   4  120.99    8.60
   0  -6   4  129.09    7.90
  -1   6  -4  142.19    9.80
  -1   6  -4  140.39    9.90
  -1   6  -4  132.09    9.10
  -1   6  -4  142.39   10.10
  -1   6  -4  137.19    7.80
  -1   6  -4  140.79   11.80
  -1   6  -4  144.49   10.30
   1  -6   4  116.39    7.30
   1  -6   4  121.49    8.70
   1  -6   4  122.99    8.80
   1  -6   4  143.39    9.20
   1  -6   4  145.19    9.20
  -2   6  -4    8.50    2.10
  -2   6  -4    5.40    2.60
  -2   6  -4   11.40    4.50
  -2   6  -4    7.30    2.80
  -2   6  -4    7.30    3.70
  -2   6  -4    6.10    2.20
  -2   6  -4    5.80    2.60
   2  -6   4    9.10    2.80
   2  -6   4    9.70    2.20
   2  -6   4    8.70    2.60
   2  -6   4    5.60    3.00
   2  -6   4    7.70    4.10
  -3   6  -4   43.90    7.70
  -3   6  -4   35.30    6.40
  -3   6  -4   40.80    5.60
  -3   6  -4   41.30    5.20
  -3   6  -4   34.60    3.30
  -3   6  -4   40.00    6.20
   3  -6   4   35.30    5.10
   3  -6   4   32.30    4.70
   3  -6   4   31.20    6.40
   3  -6   4   42.00    5.20
   3  -6   4   42.60    7.50
  -4   6  -4  172.58   10.50
  -4   6  -4  182.58    7.10
  -4   6  -4  185.08   11.90
  -4   6  -4  175.18   13.20
  -4   6  -4  190.28   10.40
   4  -6   4  186.88   14.00
   4  -6   4  162.28   13.70
   4  -6   4  174.08    9.70
   4  -6   4  166.08   11.40
   4  -6   4  177.48   15.00
   4  -6   4  174.68   11.00
  -5   6  -4   65.99    6.00
  -5   6  -4   42.50    6.20
  -5   6  -4   73.19    9.00
  -5   6  -4   57.09    5.60
   5  -6   4   83.59   11.20
   5  -6   4   66.99    9.00
   5  -6   4   59.79    5.50
   5  -6   4   53.89    6.40
   5  -6   4   55.69    5.80
   5  -6   4   42.40    7.90
  -6   6  -4   20.90    5.90
  -6   6  -4   10.70    3.30
  -6   6  -4   21.40    3.80
  -6   6  -4   21.80    3.50
   6  -6   4   18.90    5.30
   6  -6   4   23.30    7.00
   6  -6   4   21.10    3.30
   6  -6   4   20.20    2.80
   6  -6   4   14.20    5.00
   6  -6   4   13.50    3.90
  -7   6  -4   21.60    5.70
  -7   6  -4   11.00    2.60
  -7   6  -4   12.50    4.00
   7  -6   4   15.20    2.70
   7  -6   4   15.00    5.60
   7  -6   4   19.80    4.30
   7  -6   4   19.00    7.00
   7  -6   4   15.00    3.40
   7  -6   4   17.30    5.90
   7   5  -4   51.49    5.10
   7   5  -4   40.20    7.80
   7   5  -4   32.30    5.50
   7   5  -4   28.40    6.50
   7   5  -4   45.10    7.30
  -7  -5   4   42.00    5.70
  -7  -5   4   43.00    6.90
  -7  -5   4   33.80    5.80
  -7  -5   4   49.90    8.80
  -7  -5   4   54.39    8.40
   6   5  -4   35.20    5.90
   6   5  -4   39.20    6.00
   6   5  -4   48.20    8.70
   6   5  -4   43.00    6.20
   6   5  -4   44.20    7.60
  -6  -5   4   50.69    5.70
  -6  -5   4   52.09    8.00
  -6  -5   4   38.70    6.90
  -6  -5   4   47.00    5.50
  -6  -5   4   48.50    6.10
   5   5  -4  306.17   15.20
   5   5  -4  311.07   17.10
   5   5  -4  292.67   16.00
   5   5  -4  296.17   14.70
  -5  -5   4  299.37   14.30
  -5  -5   4  335.07   14.70
  -5  -5   4  289.47   16.20
  -5  -5   4  318.77   16.20
  -5  -5   4  328.37   17.60
   4   5  -4   53.69    6.30
   4   5  -4   43.40    5.40
   4   5  -4   28.10    7.60
   4   5  -4   36.60    5.70
  -4  -5   4   33.50    5.00
  -4  -5   4   45.60    5.50
  -4  -5   4   29.40    4.80
  -4  -5   4   49.90    5.50
   3   5  -4  358.46   16.60
   3   5  -4  377.56   16.60
   3   5  -4  385.66   18.20
   3   5  -4  374.46   12.80
   3   5  -4  378.26   16.30
  -3  -5   4  352.66   15.50
  -3  -5   4  368.16   16.80
  -3  -5   4  384.26   16.40
  -3  -5   4  385.06   16.00
   2   5  -4   84.39    6.90
   2   5  -4   77.39    6.60
   2   5  -4   75.29    5.50
   2   5  -4   67.09    7.50
   2   5  -4   90.99    7.80
   2   5  -4   77.19    7.00
  -2  -5   4   82.09    6.90
  -2  -5   4   84.99    6.80
  -2  -5   4   90.69    7.10
  -2  -5   4   82.19    6.70
   1   5  -4   46.10    4.80
   1   5  -4   51.79    5.50
   1   5  -4   54.39    3.90
   1   5  -4   50.69    5.00
   1   5  -4   59.99    5.80
   1   5  -4   57.29    6.70
   1   5  -4   50.09    5.70
  -1  -5   4   57.69    5.50
  -1  -5   4   70.09    5.70
  -1  -5   4   60.29    5.80
  -1  -5   4   49.60    5.20
   0   5  -4  137.89    7.90
   0   5  -4  120.69    9.30
   0   5  -4  141.39    9.10
   0   5  -4  143.29   10.80
   0   5  -4  129.69    8.80
   0   5  -4  140.39    8.70
   0   5  -4  146.69    9.00
   0  -5   4  141.39    8.60
   0  -5   4  146.49    8.60
   0  -5   4  148.29    9.00
   0  -5   4  146.49    8.00
  -1   5  -4  153.28    9.40
  -1   5  -4  156.88    9.40
  -1   5  -4  156.68   10.10
  -1   5  -4  160.08    9.20
  -1   5  -4  163.18    8.00
  -1   5  -4  147.19    9.50
   1  -5   4  172.58    9.40
   1  -5   4  165.18    9.30
   1  -5   4  161.78    9.20
   1  -5   4  159.38    9.10
   1  -5   4  144.89    7.60
  -2   5  -4   58.39    6.50
  -2   5  -4   58.59    5.50
  -2   5  -4   57.39    5.90
  -2   5  -4   59.79    6.60
  -2   5  -4   62.59    5.70
  -2   5  -4   51.89    4.10
   2  -5   4   63.29    6.70
   2  -5   4   62.39    5.40
   2  -5   4   63.09    5.70
   2  -5   4   68.69    5.80
  -3   5  -4  147.89    9.00
  -3   5  -4  144.19   11.40
  -3   5  -4  151.48   11.50
  -3   5  -4  141.99    9.80
  -3   5  -4  149.39    9.60
   3  -5   4  150.68   12.60
   3  -5   4  138.09    8.10
   3  -5   4  143.69    8.80
   3  -5   4  158.88   11.10
   3  -5   4  141.09    8.30
  -4   5  -4   40.50    6.80
  -4   5  -4   42.70    4.40
  -4   5  -4   40.00    3.30
  -4   5  -4   48.10    6.00
  -4   5  -4   40.30    4.50
   4  -5   4   42.50    4.50
   4  -5   4   38.60    7.00
   4  -5   4   45.60    5.10
   4  -5   4   46.60    4.60
   4  -5   4   37.00    6.70
  -5   5  -4   60.09    6.60
  -5   5  -4   77.29    4.30
  -5   5  -4   61.49    5.00
  -5   5  -4   59.29    7.70
  -5   5  -4   78.79    5.50
   5  -5   4   77.49    6.90
   5  -5   4   65.19    5.10
   5  -5   4   67.19    8.90
   5  -5   4   73.89    8.60
   5  -5   4   74.59    5.20
   5  -5   4   69.39   10.80
  -6   5  -4   46.40    4.10
  -6   5  -4   48.00    3.60
  -6   5  -4   43.20    4.20
  -6   5  -4   50.39    6.00
  -6   5  -4   30.20    5.80
  -6   5  -4   45.20    4.20
   6  -5   4   30.20    6.30
   6  -5   4   46.20    4.00
   6  -5   4   43.30    3.90
   6  -5   4   39.10    7.90
   6  -5   4   41.20    6.00
   6  -5   4   33.50    6.60
  -7   5  -4   90.29    4.30
  -7   5  -4   73.69    8.10
  -7   5  -4   97.99   11.10
  -7   5  -4   93.69    5.20
   7  -5   4   80.19    4.40
   7  -5   4   86.39   11.50
   7  -5   4  112.39    8.60
   7  -5   4   98.29   11.00
   7  -5   4   93.99    4.60
   7  -5   4   91.49   11.80
   8   4  -4   -3.20    3.50
   8   4  -4    2.70    2.60
   8   4  -4    7.00    4.70
   8   4  -4   -2.10    2.70
   8   4  -4    5.40    3.10
  -8  -4   4    3.10    3.00
  -8  -4   4   -0.70    2.70
  -8  -4   4    3.50    2.50
  -8  -4   4    0.90    3.20
  -8  -4   4    3.10    2.30
   7   4  -4    9.70    2.80
   7   4  -4    8.30    2.90
   7   4  -4    8.40    3.50
   7   4  -4   11.10    3.40
   7   4  -4    8.10    3.70
  -7  -4   4    4.30    2.30
  -7  -4   4    8.30    3.70
  -7  -4   4   11.60    3.90
  -7  -4   4   10.50    2.80
  -7  -4   4    5.90    3.20
   6   4  -4   44.00    5.10
   6   4  -4   59.49    5.90
   6   4  -4   51.09    8.50
   6   4  -4   54.59    6.20
  -6  -4   4   49.80    6.40
  -6  -4   4   55.79    5.20
  -6  -4   4   41.40    6.30
  -6  -4   4   53.29    5.20
  -6  -4   4   57.89    6.80
   5   4  -4  250.77   12.40
   5   4  -4  236.58   14.00
   5   4  -4  225.78   11.50
   5   4  -4  234.48   12.60
  -5  -4   4  225.58   11.40
  -5  -4   4  246.48   11.50
  -5  -4   4  248.08   13.90
  -5  -4   4  209.98   12.90
  -5  -4   4  229.18   12.90
   4   4  -4  689.93   22.70
   4   4  -4  681.73   24.80
   4   4  -4  683.53   24.20
   4   4  -4  675.23   23.00
  -4  -4   4  702.93   25.20
  -4  -4   4  676.83   22.10
  -4  -4   4  689.33   24.00
  -4  -4   4  661.93   24.30
  -4  -4   4  694.43   22.50
   3   4  -4  865.71   27.60
   3   4  -4  877.01   22.20
   3   4  -4  843.72   25.90
   3   4  -4  860.01   26.50
   3   4  -4  837.22   27.80
  -3  -4   4  806.82   25.30
  -3  -4   4  863.31   27.40
  -3  -4   4  887.81   27.20
  -3  -4   4  796.32   25.50
   2   4  -4  148.99    8.90
   2   4  -4  168.48    7.80
   2   4  -4  172.68    9.40
   2   4  -4  160.18    9.10
   2   4  -4  168.68   10.60
  -2  -4   4  171.58    9.30
  -2  -4   4  164.78    9.40
  -2  -4   4  170.78    9.40
  -2  -4   4  164.68    8.80
   1   4  -4  569.44   20.50
   1   4  -4  603.24   22.30
   1   4  -4  597.84   18.90
   1   4  -4  553.94   19.10
   1   4  -4  566.34   19.60
   1   4  -4  610.64   16.10
   1   4  -4  579.74   19.20
  -1  -4   4  606.14   19.20
  -1  -4   4  585.04   19.40
  -1  -4   4  588.84   19.30
  -1  -4   4  598.24   19.70
   0   4  -4  105.09    7.20
   0   4  -4  107.19    7.10
   0   4  -4  103.29    6.10
   0   4  -4  121.39    9.00
   0   4  -4  106.49    6.40
   0   4  -4  104.59    7.20
   0   4  -4  108.89    7.00
   0  -4   4  112.89    7.00
   0  -4   4  105.29    6.80
   0  -4   4  113.09    7.00
   0  -4   4  109.59    6.40
  -1   4  -4  260.67   11.10
  -1   4  -4  265.67   11.80
  -1   4  -4  240.18   11.90
  -1   4  -4  269.87   10.10
  -1   4  -4  249.78   11.60
  -1   4  -4  275.47   11.70
   1  -4   4  233.18   10.80
   1  -4   4  259.37    9.90
   1  -4   4  257.87   11.00
   1  -4   4  253.17   11.30
   1  -4   4  259.07   11.10
  -2   4  -4  185.88    9.20
  -2   4  -4  185.88   10.70
  -2   4  -4  189.88    9.00
  -2   4  -4  194.58    9.90
  -2   4  -4  198.88   11.20
   2  -4   4  184.58    9.30
   2  -4   4  177.98    8.70
   2  -4   4  192.78   10.80
   2  -4   4  190.68    9.10
  -3   4  -4  135.89    9.60
  -3   4  -4  134.49    7.30
  -3   4  -4  134.79    8.20
  -3   4  -4  124.39    7.20
  -3   4  -4  130.49    6.10
  -3   4  -4  137.99   10.20
   3  -4   4  124.79    7.80
   3  -4   4  125.09    7.60
   3  -4   4  131.59   10.60
   3  -4   4  123.99   10.40
   3  -4   4  123.99    9.50
   3  -4   4  138.69    7.20
  -4   4  -4  418.76   20.40
  -4   4  -4  397.36   17.60
  -4   4  -4  437.36   19.40
  -4   4  -4  405.36   16.10
  -4   4  -4  398.26   14.20
  -4   4  -4  412.86   13.90
   4  -4   4  427.46   13.90
   4  -4   4  401.76   20.60
   4  -4   4  412.56   13.90
   4  -4   4  426.56   20.20
   4  -4   4  408.86   15.60
   4  -4   4  405.56   19.70
  -5   4  -4  556.44   24.20
  -5   4  -4  539.05   16.80
  -5   4  -4  585.84   17.30
  -5   4  -4  595.74   17.80
  -5   4  -4  573.14   21.00
   5  -4   4  610.84   26.50
   5  -4   4  583.94   25.50
   5  -4   4  625.04   22.90
   5  -4   4  600.64   20.60
   5  -4   4  571.24   26.60
  -6   4  -4   96.99    4.80
  -6   4  -4   98.09    7.90
  -6   4  -4   95.69    5.90
  -6   4  -4   97.19    4.80
  -6   4  -4   93.09    5.70
  -6   4  -4   88.09    9.40
   6  -4   4   86.29   10.30
   6  -4   4   90.49    7.60
   6  -4   4   82.69    9.60
   6  -4   4   90.09   10.20
   6  -4   4   92.99    4.60
   6  -4   4   97.69    4.60
  -7   4  -4  227.58   15.80
  -7   4  -4  256.27   13.60
  -7   4  -4  246.38   10.60
  -7   4  -4  263.47   15.10
   7  -4   4  265.67   18.70
   7  -4   4  250.67   17.60
   7  -4   4  241.08   18.10
  -8   4  -4  136.19   11.50
  -8   4  -4  123.29   12.10
  -8   4  -4  138.99   10.30
  -8   4  -4  143.99    8.40
   8  -4   4  130.19   13.80
   8  -4   4  130.39   14.30
   8   3  -4   18.80    3.30
   8   3  -4   10.00    4.00
   8   3  -4   20.20    4.00
   8   3  -4   12.70    4.80
  -8  -3   4   15.20    2.90
  -8  -3   4   17.90    5.10
  -8  -3   4   16.20    4.10
  -8  -3   4   19.30    2.90
  -8  -3   4   12.10    4.00
   7   3  -4   97.59    7.20
   7   3  -4  103.09    6.80
   7   3  -4  101.29   10.40
   7   3  -4  101.59    7.70
   7   3  -4   95.29    6.90
   7   3  -4  106.99    9.50
  -7  -3   4  107.69    6.50
  -7  -3   4   88.79    8.00
  -7  -3   4  109.89    9.90
  -7  -3   4   94.69    6.40
   6   3  -4  137.79    8.70
   6   3  -4  136.29    8.00
   6   3  -4  152.08    8.50
   6   3  -4  130.09   11.00
   6   3  -4  144.89   10.80
   6   3  -4  135.69    8.40
  -6  -3   4  134.89    9.50
  -6  -3   4  151.68    8.10
  -6  -3   4  127.39   10.30
  -6  -3   4  141.79    7.60
  -6  -3   4  134.19   10.20
   5   3  -4   78.09    5.90
   5   3  -4   77.79    6.60
   5   3  -4   74.09    5.10
   5   3  -4   80.99    7.40
   5   3  -4   74.79    5.90
   5   3  -4   79.79    8.10
  -5  -3   4   74.99    5.60
  -5  -3   4   69.39    5.50
  -5  -3   4   74.89    6.70
  -5  -3   4   95.89    7.90
  -5  -3   4   74.49    7.20
   4   3  -4  262.57   11.90
   4   3  -4  224.48    8.40
   4   3  -4  255.27   12.80
   4   3  -4  227.58   10.60
   4   3  -4  254.47   10.90
  -4  -3   4  250.37   12.10
  -4  -3   4  255.77   12.60
  -4  -3   4  256.17   10.90
  -4  -3   4  243.18   10.40
  -4  -3   4  238.68   12.30
   3   3  -4  135.59    8.50
   3   3  -4  136.69    7.50
   3   3  -4  126.69    4.60
   3   3  -4  135.49    5.60
   3   3  -4  113.59    7.10
   3   3  -4  131.69    8.00
  -3  -3   4  120.09    7.10
  -3  -3   4  128.89    8.30
  -3  -3   4  120.89    7.00
  -3  -3   4  128.99    8.20
  -3  -3   4  112.99    7.60
   2   3  -4 2213.88   50.19
   2   3  -4 2230.58   52.69
   2   3  -4 2235.78   53.69
   2   3  -4 2127.19   52.59
   2   3  -4 2042.60   53.89
  -2  -3   4 2195.28   52.19
  -2  -3   4 2221.08   53.79
  -2  -3   4 2160.28   53.29
  -2  -3   4 2163.48   52.39
  -2  -3   4 2212.18   49.80
   1   3  -4 2590.34   55.39
   1   3  -4 2433.26   60.29
   1   3  -4 2488.95   58.79
   1   3  -4 2447.35   57.79
   1   3  -4 2547.55   59.09
   1   3  -4 2541.45   61.59
   1   3  -4 2448.26   58.99
  -1  -3   4 2514.75   59.59
  -1  -3   4 2506.95   58.69
  -1  -3   4 2565.14   58.99
  -1  -3   4 2518.55   57.89
  -1  -3   4 2451.05   58.69
   0   3  -4 1359.66   35.70
   0   3  -4 1406.96   35.20
   0   3  -4 1283.77   35.20
   0   3  -4 1426.26   34.00
   0   3  -4 1391.06   34.30
   0   3  -4 1357.96   34.80
   0  -3   4 1338.37   35.00
   0  -3   4 1442.96   34.30
   0  -3   4 1393.96   34.80
   0  -3   4 1366.46   34.80
   0  -3   4 1398.16   35.50
  -1   3  -4  831.22   24.80
  -1   3  -4  829.62   23.00
  -1   3  -4  799.52   23.20
  -1   3  -4  820.02   21.70
  -1   3  -4  822.12   22.70
   1  -3   4  822.32   24.50
   1  -3   4  809.52   22.50
   1  -3   4  816.92   21.80
   1  -3   4  809.72   22.60
   1  -3   4  825.72   23.00
  -2   3  -4 1152.68   30.50
  -2   3  -4 1211.38   34.80
  -2   3  -4 1249.07   31.20
  -2   3  -4 1245.68   32.10
  -2   3  -4 1233.48   34.50
  -2   3  -4 1197.78   29.90
   2  -3   4 1210.08   31.50
   2  -3   4 1230.08   36.60
   2  -3   4 1198.28   34.20
   2  -3   4 1233.18   30.90
  -3   3  -4  812.32   21.80
  -3   3  -4  802.52   21.30
  -3   3  -4  760.92   21.00
  -3   3  -4  768.72   24.50
  -3   3  -4  778.12   25.90
  -3   3  -4  814.72   23.20
  -3   3  -4  791.92   27.00
   3  -3   4  765.02   27.50
   3  -3   4  813.72   28.00
   3  -3   4  787.02   21.30
   3  -3   4  794.22   22.60
   3  -3   4  772.82   21.00
   3  -3   4  779.92   26.70
  -4   3  -4  381.56   17.00
  -4   3  -4  374.56   12.10
  -4   3  -4  412.66   20.00
  -4   3  -4  392.76   12.00
  -4   3  -4  392.16   14.40
  -4   3  -4  367.86   16.10
   4  -3   4  384.46   11.90
   4  -3   4  381.56   11.60
   4  -3   4  358.06   18.20
   4  -3   4  371.46   13.70
   4  -3   4  366.96   17.70
   4  -3   4  355.96   17.70
  -5   3  -4  522.05   18.00
  -5   3  -4  583.44   30.30
  -5   3  -4  497.15   21.20
  -5   3  -4  519.85   21.00
  -5   3  -4  512.55   14.30
  -5   3  -4  512.25   14.00
   5  -3   4  488.45   23.00
   5  -3   4  499.55   13.90
   5  -3   4  493.75   23.10
   5  -3   4  523.75   17.70
   5  -3   4  500.55   22.50
   5  -3   4  512.25   13.80
  -6   3  -4  191.78   10.20
  -6   3  -4  182.78   11.50
  -6   3  -4  189.28    9.40
  -6   3  -4  197.28   13.10
   6  -3   4  197.28   14.50
   6  -3   4  214.58   15.40
   6  -3   4  193.08   14.00
  -7   3  -4  211.78   10.60
  -7   3  -4  197.18   16.00
  -7   3  -4  207.88   13.20
  -7   3  -4  197.28   14.00
   7  -3   4  207.38   16.10
   7  -3   4  224.48   16.70
   7  -3   4  245.58   16.90
  -8   3  -4   16.50    3.90
  -8   3  -4   15.10    4.60
  -8   3  -4   14.70    3.60
  -8   3  -4   14.00    4.30
   8  -3   4   28.30    7.80
   9   2  -4    3.80    1.40
   9   2  -4    3.50    2.80
   9   2  -4   12.70    4.10
   9   2  -4    5.40    1.30
  -9  -2   4    8.50    3.60
  -9  -2   4   -3.90    4.80
  -9  -2   4    3.40    3.20
   8   2  -4  303.87   11.20
   8   2  -4  316.77   19.10
   8   2  -4  304.07   16.40
   8   2  -4  296.87   11.00
  -8  -2   4  297.37   19.70
  -8  -2   4  300.27   14.30
  -8  -2   4  280.07   16.20
  -8  -2   4  283.37   10.00
  -8  -2   4  299.47   10.00
   7   2  -4  191.88   12.80
   7   2  -4  211.68   12.70
   7   2  -4  215.48    9.50
   7   2  -4  219.18   10.00
   7   2  -4  199.48   14.30
   7   2  -4  225.38    9.60
  -7  -2   4  211.98   16.10
  -7  -2   4  230.58   13.50
  -7  -2   4  201.48    8.70
  -7  -2   4  224.28    8.70
  -7  -2   4  207.18   11.20
   6   2  -4  109.39    9.60
   6   2  -4  124.99    6.80
   6   2  -4  104.29    9.60
   6   2  -4  116.79    9.10
   6   2  -4  115.39    8.30
   6   2  -4  106.69    6.30
  -6  -2   4  104.89    9.20
  -6  -2   4  112.49    6.00
  -6  -2   4  124.99    7.70
   5   2  -4  205.38   10.10
   5   2  -4  192.48   11.00
   5   2  -4  182.68   11.90
   5   2  -4  195.18    8.70
   5   2  -4  182.78    8.70
   5   2  -4  169.58    8.20
  -5  -2   4  189.58    9.50
  -5  -2   4  216.38   11.50
  -5  -2   4  192.98    8.10
  -5  -2   4  188.18   10.90
  -5  -2   4  186.88    8.40
   4   2  -4   35.70    3.50
   4   2  -4   29.70    5.10
   4   2  -4   36.00    3.80
   4   2  -4   37.10    4.30
   4   2  -4   39.00    3.70
  -4  -2   4   36.60    4.40
  -4  -2   4   29.10    3.70
  -4  -2   4   35.50    3.50
  -4  -2   4   30.30    3.10
   3   2  -4   98.09    6.80
   3   2  -4  101.79    6.00
   3   2  -4  110.69    5.70
   3   2  -4  112.49    6.20
   3   2  -4   98.79    5.80
  -3  -2   4  108.59    4.40
  -3  -2   4  108.89    5.80
  -3  -2   4  116.39    7.20
  -3  -2   4  109.69    6.40
  -3  -2   4  100.69    5.90
   2   2  -4  851.41   21.70
   2   2  -4  789.82   23.10
   2   2  -4  848.72   22.80
   2   2  -4  851.11   22.90
   2   2  -4  813.52   23.80
  -2  -2   4  870.91   21.00
  -2  -2   4  847.92   24.50
  -2  -2   4  836.22   23.70
  -2  -2   4  839.02   22.40
  -2  -2   4  900.41   23.10
   1   2  -4  632.64   17.60
   1   2  -4  625.74   17.20
   1   2  -4  606.94   17.40
   1   2  -4  629.64   18.30
  -1  -2   4  645.54   17.10
  -1  -2   4  612.94   17.40
  -1  -2   4  597.44   18.30
  -1  -2   4  603.54   17.20
  -1  -2   4  603.54   17.70
   0   2  -4  145.19    6.90
   0   2  -4  145.29    6.40
   0   2  -4  161.18    6.60
   0   2  -4  152.68    6.60
   0  -2   4  148.89    6.30
   0  -2   4  137.59    6.50
   0  -2   4  148.89    6.90
   0  -2   4  151.08    6.50
   0  -2   4  154.08    6.60
  -1   2  -4  407.96   14.20
  -1   2  -4  413.96   13.90
  -1   2  -4  423.46   12.60
  -1   2  -4  427.16   12.50
  -1   2  -4  434.76   13.10
  -1   2  -4  380.56   12.20
   1  -2   4  412.46   15.10
   1  -2   4  405.76   14.10
   1  -2   4  412.46   12.50
   1  -2   4  393.96   12.10
   1  -2   4  431.76   12.80
  -2   2  -4  472.55   16.60
  -2   2  -4  445.36   13.40
  -2   2  -4  497.75   13.80
  -2   2  -4  466.35   16.80
  -2   2  -4  466.65   14.20
   2  -2   4  482.55   13.40
   2  -2   4  472.95   13.60
   2  -2   4  482.95   16.80
   2  -2   4  474.75   16.50
   2  -2   4  474.75   15.40
   2  -2   4  463.65   17.90
   2  -2   4  480.25   17.60
  -3   2  -4  224.98   11.10
  -3   2  -4  236.78   12.10
  -3   2  -4  219.38    7.70
  -3   2  -4  233.68    9.10
  -3   2  -4  228.18   10.30
  -3   2  -4  242.18    8.00
  -3   2  -4  233.88   12.50
   3  -2   4  227.98    8.80
   3  -2   4  225.88   11.80
   3  -2   4  215.18   11.90
   3  -2   4  221.88    7.80
   3  -2   4  230.08    7.60
   3  -2   4  237.18   12.50
   3  -2   4  249.48   11.40
  -4   2  -4  236.08    7.50
  -4   2  -4  226.38    7.60
  -4   2  -4  241.48   11.60
  -4   2  -4  252.37   14.10
  -4   2  -4  244.38   13.50
  -4   2  -4  235.78   12.00
  -4   2  -4  241.58    9.70
   4  -2   4  252.27   13.80
   4  -2   4  248.18   13.50
   4  -2   4  241.58    7.30
   4  -2   4  228.58    9.30
   4  -2   4  238.98    7.60
   4  -2   4  239.18   13.20
  -5   2  -4  966.10   32.30
  -5   2  -4  958.30   29.70
  -5   2  -4  994.50   26.90
  -5   2  -4  913.31   33.60
  -5   2  -4  996.60   34.30
  -5   2  -4  997.10   35.20
  -5   2  -4  978.20   31.20
   5  -2   4  953.90   26.30
   5  -2   4  985.60   21.50
   5  -2   4  958.90   33.40
   5  -2   4  927.61   21.40
  -6   2  -4  246.58   13.70
  -6   2  -4  230.48   11.20
  -6   2  -4  249.48   17.80
  -6   2  -4  237.28   13.00
  -6   2  -4  240.68   10.70
   6  -2   4  235.78   15.40
   6  -2   4  215.18   14.70
   6  -2   4  230.98   15.50
  -7   2  -4   49.90    4.90
  -7   2  -4   49.00    8.70
  -7   2  -4   62.79    5.90
  -7   2  -4   47.50    7.00
  -7   2  -4   57.59    7.00
   7  -2   4   53.59    9.20
  -8   2  -4  135.99   14.40
  -8   2  -4  134.89   10.90
  -8   2  -4  138.59    8.70
  -8   2  -4  116.09    9.90
  -8   2  -4  129.09   11.00
   8  -2   4  121.09   13.00
  -9   2  -4   62.39    8.20
   9  -2   4   65.29   11.50
   9   1  -4   96.49   10.20
   9   1  -4  103.99   11.30
  -9  -1   4   87.09    7.90
  -9  -1   4   89.59    7.20
  -9  -1   4   79.29    9.10
  -9  -1   4   86.39   12.50
  -9  -1   4   89.39    7.40
  -9  -1   4   93.09    5.80
   8   1  -4   18.30    5.40
   8   1  -4   26.10    2.30
   8   1  -4   23.20    6.20
   8   1  -4   21.50    2.00
  -8  -1   4   26.20    5.30
  -8  -1   4   24.70    3.20
  -8  -1   4   22.10    3.90
  -8  -1   4   17.00    4.80
  -8  -1   4   23.70    4.30
   7   1  -4  347.67   11.20
   7   1  -4  366.16   19.20
   7   1  -4  333.67   17.30
   7   1  -4  345.37   11.30
  -7  -1   4  322.97   16.80
  -7  -1   4  331.87   10.10
  -7  -1   4  309.57   14.10
  -7  -1   4  342.67   13.60
  -7  -1   4  363.46   16.60
  -7  -1   4  349.47   10.50
  -7  -1   4  347.77   19.50
  -7  -1   4  343.47   12.10
   6   1  -4  298.17   10.30
   6   1  -4  284.87   14.70
   6   1  -4  290.37   10.30
   6   1  -4  280.07   13.80
   6   1  -4  276.67   15.40
  -6  -1   4  268.77    9.10
  -6  -1   4  296.97    9.90
  -6  -1   4  279.47   12.10
  -6  -1   4  274.87   11.30
  -6  -1   4  253.17   13.90
  -6  -1   4  303.47   14.10
  -6  -1   4  280.77   10.30
   5   1  -4  302.97   10.50
   5   1  -4  287.77   10.30
   5   1  -4  304.57   13.50
   5   1  -4  295.17   15.00
   5   1  -4  305.47   14.10
   5   1  -4  297.07   10.20
  -5  -1   4  306.47   11.10
  -5  -1   4  301.97   13.20
  -5  -1   4  290.47   10.10
  -5  -1   4  327.27   12.30
  -5  -1   4  285.07   13.30
  -5  -1   4  289.77    9.70
   4   1  -4  676.83   19.20
   4   1  -4  691.43   21.90
   4   1  -4  699.83   23.90
   4   1  -4  660.43   18.80
   4   1  -4  749.03   23.00
   4   1  -4  720.83   18.50
  -4  -1   4  684.53   21.70
  -4  -1   4  745.13   22.10
  -4  -1   4  704.23   19.20
  -4  -1   4  686.13   18.40
  -4  -1   4  695.33   19.00
  -4  -1   4  740.83   20.60
   3   1  -4  222.48    7.60
   3   1  -4  219.38    9.90
   3   1  -4  215.28    8.00
   3   1  -4  258.17   10.10
   3   1  -4  220.38   10.80
   3   1  -4  209.18    9.40
  -3  -1   4  214.68    7.80
  -3  -1   4  223.48    9.10
  -3  -1   4  230.48    8.70
  -3  -1   4  219.98    9.60
  -3  -1   4  214.28    7.80
  -3  -1   4  214.98    8.10
   2   1  -4  837.62   22.00
   2   1  -4  893.01   22.60
   2   1  -4  894.91   21.70
  -2  -1   4  928.91   22.70
  -2  -1   4  873.71   22.40
  -2  -1   4  894.41   23.60
  -2  -1   4  880.01   21.90
   1   1  -4  495.35   13.70
   1   1  -4  507.65   14.10
   1   1  -4  544.35   14.90
   1   1  -4  476.45   14.20
  -1  -1   4  485.45   13.50
   0   1  -4  792.72   19.90
   0   1  -4  703.53   18.00
   0   1  -4  728.23   18.60
   0  -1   4  690.63   19.20
   0  -1   4  693.13   18.50
   0  -1   4  702.23   18.30
   0  -1   4  731.23   18.90
  -1   1  -4 4466.35  351.36
  -1   1  -4 4472.95  134.39
   1  -1   4 4488.35  134.49
  -2   1  -4  199.78    8.70
  -2   1  -4  194.08    7.70
  -2   1  -4  192.28    6.50
  -2   1  -4  189.58    6.20
  -2   1  -4  193.98    6.60
   2  -1   4  194.38    6.20
   2  -1   4  195.78    6.50
   2  -1   4  177.48    9.50
   2  -1   4  190.08    6.40
   2  -1   4  192.28    9.50
   2  -1   4  186.28    9.10
  -3   1  -4 4900.61  107.59
  -3   1  -4 4811.32  111.09
  -3   1  -4 4893.11  110.79
  -3   1  -4 4955.00  108.79
  -3   1  -4 4950.20  112.39
   3  -1   4 4815.02  108.59
   3  -1   4 4760.52  110.79
   3  -1   4 4624.64  110.79
   3  -1   4 4882.21  104.29
  -4   1  -4  638.74   20.60
  -4   1  -4  617.04   22.60
  -4   1  -4  598.14   14.40
  -4   1  -4  616.94   22.90
  -4   1  -4  639.04   14.50
  -4   1  -4  634.74   20.50
  -4   1  -4  620.14   17.00
  -4   1  -4  619.94   20.20
  -4   1  -4  600.84   23.20
   4  -1   4  563.04   22.20
   4  -1   4  614.94   23.10
   4  -1   4  592.24   14.40
   4  -1   4  582.14   19.90
  -5   1  -4   27.50    4.60
  -5   1  -4   19.90    4.20
  -5   1  -4   25.70    2.90
  -5   1  -4   34.80    7.60
  -5   1  -4   30.30    4.80
  -5   1  -4   32.90    5.30
  -5   1  -4   32.70    3.90
   5  -1   4   25.10    5.50
   5  -1   4   24.40    4.50
   5  -1   4   21.60    4.50
  -6   1  -4  395.36   20.70
  -6   1  -4  373.76   17.70
  -6   1  -4  362.46   16.50
  -6   1  -4  410.66   13.80
  -6   1  -4  414.46   23.80
  -6   1  -4  424.56   16.70
  -6   1  -4  423.66   17.70
   6  -1   4  400.16   20.40
  -7   1  -4    4.10    3.00
  -7   1  -4    3.60    2.20
  -7   1  -4    6.30    2.40
  -7   1  -4    5.60    2.00
  -7   1  -4    5.20    3.10
   7  -1   4    1.50    4.00
   7  -1   4    4.60    2.60
  -8   1  -4   18.30    3.30
  -8   1  -4   15.90    3.80
  -8   1  -4   16.90    4.20
  -8   1  -4    9.20    4.20
   8  -1   4   11.80    4.90
  -9   1  -4  105.09    8.00
  -9   1  -4   65.49   11.00
  -9   1  -4   77.29    9.20
  -9   1  -4   87.59    8.60
  -9   1  -4   98.59    9.30
   9   0  -4    1.30    2.80
   9   0  -4   -2.70    2.10
  -9   0   4   -0.90    1.70
  -9   0   4   -5.20    3.40
  -9   0   4   -0.40    1.60
   8   0  -4  159.38   13.10
   8   0  -4  137.09   12.30
  -8   0   4  154.28   10.00
  -8   0   4  149.59    8.90
  -8   0   4  154.58   13.20
  -8   0   4  137.09   10.00
  -8   0   4  143.29    8.20
   7   0  -4    3.00    2.80
   7   0  -4   -0.70    0.60
   7   0  -4    0.30    0.60
   7   0  -4   -0.30    1.80
  -7   0   4    1.10    1.30
  -7   0   4    0.60    1.30
  -7   0   4    0.00    1.10
  -7   0   4   -1.10    1.30
  -7   0   4    1.60    1.90
   6   0  -4 1318.07   36.70
   6   0  -4 1328.47   30.80
   6   0  -4 1216.58   40.20
   6   0  -4 1326.37   40.80
   6   0  -4 1273.57   30.40
  -6   0   4 1300.67   30.10
  -6   0   4 1275.57   36.10
  -6   0   4 1296.27   29.60
  -6   0   4 1280.77   40.50
  -6   0   4 1315.57   32.70
  -6   0   4 1288.27   38.80
   5   0  -4   -0.60    1.30
   5   0  -4    2.10    1.40
   5   0  -4    0.80    1.20
   5   0  -4    2.70    1.00
   5   0  -4    2.80    1.00
  -5   0   4    0.10    1.20
  -5   0   4    2.30    1.30
  -5   0   4    2.30    0.90
  -5   0   4    2.20    1.00
  -5   0   4    1.20    1.60
   4   0  -4 1128.59   27.70
   4   0  -4 1108.39   33.00
   4   0  -4 1089.79   26.80
   4   0  -4 1130.19   33.70
   4   0  -4 1166.38   30.40
  -4   0   4 1149.08   30.10
  -4   0   4 1202.88   33.80
  -4   0   4 1152.48   26.50
  -4   0   4 1086.69   27.10
  -4   0   4 1144.49   31.00
  -4   0   4 1112.19   26.70
   3   0  -4    0.70    1.20
   3   0  -4    1.30    1.10
   3   0  -4    0.20    0.80
   3   0  -4    1.60    1.30
   3   0  -4   -1.00    1.30
  -3   0   4    0.30    1.20
  -3   0   4    0.80    0.90
  -3   0   4   -0.30    0.90
  -3   0   4   -0.30    1.40
  -3   0   4    0.60    0.80
  -2   0   4 3213.28   63.99
  -2   0   4 2647.54   67.29
   1   0  -4    1.00    0.90
   1   0  -4    0.10    0.60
   1   0  -4    0.40    0.70
   1   0  -4    0.80    0.50
   1   0  -4    1.10    0.80
   1   0  -4    2.80    1.20
  -1   0   4    0.70    0.70
  -1   0   4    0.20    0.60
  -1   0   4    1.00    1.10
  -1   0   4    1.80    1.00
   0   0  -4 1967.70   44.20
   0   0  -4 2080.29   43.50
   0   0  -4 1976.00   44.60
   0   0  -4 1962.00   46.40
   0   0   4 2012.00   43.40
   0   0   4 1915.31   44.40
  -1   0  -4    0.10    0.90
  -1   0  -4   -0.40    0.60
  -1   0  -4    0.30    1.00
  -1   0  -4   -0.20    0.60
  -1   0  -4   -0.40    0.70
  -1   0  -4    0.80    0.70
   1   0   4    1.90    1.10
   1   0   4    0.70    0.90
   1   0   4   -0.30    0.60
   1   0   4    0.60    0.70
   1   0   4   -0.60    0.60
   1   0   4    0.10    0.30
  -2   0  -4 1102.49   27.10
  -2   0  -4 1124.09   30.50
  -2   0  -4 1147.49   31.30
  -2   0  -4 1227.98   27.80
  -2   0  -4 1100.39   26.40
  -2   0  -4 1172.98   30.30
  -2   0  -4 1146.59   25.40
  -2   0  -4 1137.99   29.60
   2   0   4 1254.97   32.10
   2   0   4 1164.78   29.30
   2   0   4 1162.68   26.60
   2   0   4 1224.28   28.50
   2   0   4 1138.99   30.70
   2   0   4 1156.08   31.00
   2   0   4 1169.28   25.30
  -3   0  -4    0.20    0.80
  -3   0  -4    0.90    0.60
  -3   0  -4    0.50    1.10
  -3   0  -4    0.70    1.20
  -3   0  -4    1.90    1.30
  -3   0  -4   -0.50    1.30
  -3   0  -4    0.50    1.30
  -3   0  -4    1.60    1.60
  -3   0  -4   -0.60    0.70
   3   0   4    1.20    0.80
   3   0   4    0.70    1.70
   3   0   4   -0.40    1.20
   3   0   4    1.10    0.80
   3   0   4    1.00    1.20
   3   0   4    0.60    1.20
  -4   0  -4 1700.83   47.20
  -4   0  -4 1724.93   45.60
  -4   0  -4 1836.22   45.10
  -4   0  -4 1728.53   39.40
  -4   0  -4 1783.72   38.90
  -4   0  -4 1742.93   44.80
  -4   0  -4 1794.62   40.30
  -4   0  -4 1812.02   49.50
  -4   0  -4 1807.82   48.60
   4   0   4 1821.12   44.70
   4   0   4 1871.41   39.40
   4   0   4 1789.02   39.50
   4   0   4 1819.82   44.50
   4   0   4 1729.33   48.40
  -5   0  -4    2.30    2.60
  -5   0  -4    3.80    2.10
  -5   0  -4   10.80    3.30
  -5   0  -4    5.20    1.90
  -5   0  -4   12.20    2.80
  -5   0  -4    4.80    1.70
  -5   0  -4    8.00    1.40
   5   0   4   15.50    4.50
   5   0   4    9.10    2.80
  -6   0  -4 1053.89   26.90
  -6   0  -4 1076.59   33.20
  -6   0  -4 1009.30   37.00
  -6   0  -4 1026.00   35.50
  -6   0  -4  999.20   31.90
  -6   0  -4 1022.60   30.90
   6   0   4 1072.99   32.50
  -7   0  -4   -0.80    1.50
  -7   0  -4   -2.70    1.30
  -7   0  -4   -1.00    0.90
  -7   0  -4   -0.70    1.30
  -7   0  -4   -0.70    1.50
   7   0   4   -1.30    1.60
  -8   0  -4   46.00    7.00
  -8   0  -4   58.69    7.40
  -8   0  -4   52.29    4.60
  -8   0  -4   53.89    5.90
   8   0   4   58.29    7.20
  -9   0  -4   -3.40    2.20
  -9   0  -4   -0.40    1.80
  -9   0  -4   -2.10    1.20
  -9   0  -4   -2.30    3.80
  -9   0  -4   -1.20    2.10
   9   0   4   -2.80    2.40
   9  -1  -4   98.19   11.20
   9  -1  -4   77.99   10.20
  -9   1   4   89.79    7.90
  -9   1   4   90.89    8.50
  -9   1   4   65.89   10.50
  -9   1   4   81.89    6.30
   8  -1  -4   27.10    7.40
   8  -1  -4   16.80    5.10
  -8   1   4   24.20    3.50
  -8   1   4   21.20    5.50
  -8   1   4   18.10    4.00
  -8   1   4   27.30    4.90
  -8   1   4   25.80    4.50
   7  -1  -4  339.97   19.00
   7  -1  -4  353.16   17.90
   7  -1  -4  346.97   18.70
  -7   1   4  344.77   14.60
  -7   1   4  343.27   15.40
  -7   1   4  348.77   15.30
  -7   1   4  338.27   12.40
  -7   1   4  313.97   17.10
  -7   1   4  349.96   18.50
   6  -1  -4  264.87   15.00
   6  -1  -4  280.27    8.40
   6  -1  -4  265.87   16.00
   6  -1  -4  275.37    8.00
   6  -1  -4  262.57   11.60
   6  -1  -4  275.97   14.20
  -6   1   4  273.97   11.80
  -6   1   4  279.67   15.10
  -6   1   4  270.57    7.50
  -6   1   4  291.57   12.90
  -6   1   4  270.47    7.70
  -6   1   4  261.37   14.40
  -6   1   4  276.87   10.10
   5  -1  -4  283.07   10.90
   5  -1  -4  288.97   13.50
   5  -1  -4  284.57   14.40
   5  -1  -4  293.37   15.60
   5  -1  -4  301.47    8.90
   5  -1  -4  317.77   11.90
  -5   1   4  278.17    9.50
  -5   1   4  279.47   11.30
  -5   1   4  302.27   13.90
  -5   1   4  287.37    9.00
  -5   1   4  300.37   12.40
  -5   1   4  307.37   14.20
  -5   1   4  306.87    8.70
   4  -1  -4  720.83   23.50
   4  -1  -4  736.03   21.90
   4  -1  -4  714.03   25.40
   4  -1  -4  721.53   17.60
   4  -1  -4  719.63   21.70
   4  -1  -4  676.83   18.20
  -4   1   4  702.43   20.90
  -4   1   4  678.93   21.90
  -4   1   4  716.53   17.20
  -4   1   4  684.63   18.00
  -4   1   4  670.53   19.20
  -4   1   4  664.13   17.30
  -4   1   4  636.14   22.70
  -4   1   4  679.73   21.90
   3  -1  -4  214.78    7.90
   3  -1  -4  225.38   11.80
   3  -1  -4  228.28    9.20
   3  -1  -4  217.98    7.30
   3  -1  -4  220.48   10.40
   3  -1  -4  224.78    8.00
  -3   1   4  216.88    7.20
  -3   1   4  217.58    9.10
  -3   1   4  212.58   10.20
  -3   1   4  208.28    7.70
  -3   1   4  224.48    9.40
  -3   1   4  225.38    7.80
   2  -1  -4  922.51   22.60
   2  -1  -4  902.71   24.20
   2  -1  -4  871.51   21.50
   2  -1  -4  877.11   21.60
  -2   1   4  924.21   22.60
  -2   1   4  918.81   20.70
  -2   1   4  895.71   21.90
  -2   1   4  869.81   21.50
  -2   1   4  882.91   24.20
   1  -1  -4  504.55   14.20
   1  -1  -4  479.55   13.10
   1  -1  -4  521.85   13.10
   1  -1  -4  544.25   14.10
   1  -1  -4  489.95   13.30
  -1   1   4  496.35   14.10
  -1   1   4  484.15   13.80
  -1   1   4  506.35   13.60
  -1   1   4  486.65   13.00
   0  -1  -4  715.23   19.10
   0  -1  -4  729.53   18.40
   0  -1  -4  704.93   19.10
   0  -1  -4  744.63   16.80
   0  -1  -4  763.72   17.50
   0   1   4  735.33   19.20
   0   1   4  717.83   19.10
   0   1   4  756.42   16.90
   0   1   4  832.52   21.90
   0   1   4  716.63   17.50
   0   1   4  723.63   18.40
  -1  -1  -4 4472.25  139.49
  -1  -1  -4 4441.36  137.89
   1   1   4 4821.42  409.46
   1   1   4 4567.44  461.35
  -2  -1  -4  206.08    6.60
  -2  -1  -4  192.08    8.20
  -2  -1  -4  189.28    8.80
  -2  -1  -4  174.18    7.00
  -2  -1  -4  179.08   10.40
   2   1   4  182.68    7.80
   2   1   4  188.28    6.30
   2   1   4  199.98    7.30
   2   1   4  189.88    8.50
  -3  -1  -4 4875.81  111.29
  -3  -1  -4 4912.71  111.89
  -3  -1  -4 4838.82  106.69
  -3  -1  -4 4765.62  105.39
  -3  -1  -4 4970.10  109.39
  -3  -1  -4 4830.12  109.99
   3   1   4 4960.90  106.49
   3   1   4 4856.41  105.59
  -4  -1  -4  627.64   20.90
  -4  -1  -4  652.63   15.60
  -4  -1  -4  674.43   19.60
  -4  -1  -4  617.44   23.20
  -4  -1  -4  626.44   16.90
  -4  -1  -4  621.54   19.70
  -4  -1  -4  611.04   21.20
  -4  -1  -4  638.54   16.30
  -4  -1  -4  641.54   23.10
  -4  -1  -4  663.73   22.00
   4   1   4  632.34   16.70
   4   1   4  641.24   17.10
   4   1   4  574.24   20.40
   4   1   4  625.94   18.50
   4   1   4  626.04   19.40
  -5  -1  -4   33.30    2.90
  -5  -1  -4   28.40    5.50
  -5  -1  -4   21.30    4.40
  -5  -1  -4   21.30    4.80
  -5  -1  -4   30.20    2.30
  -5  -1  -4   31.50    4.90
  -5  -1  -4   26.50    2.30
  -5  -1  -4   32.80    5.10
  -5  -1  -4   27.10    5.10
  -5  -1  -4   24.10    3.30
   5   1   4   26.90    3.20
   5   1   4   27.50    4.40
   5   1   4   28.70    2.60
   5   1   4   26.40    4.40
  -6  -1  -4  425.86   18.20
  -6  -1  -4  387.06   18.00
  -6  -1  -4  397.56   28.00
  -6  -1  -4  404.56   12.40
  -6  -1  -4  390.96   10.50
  -6  -1  -4  396.26   15.40
  -6  -1  -4  418.36   10.50
   6   1   4  416.66   17.30
   6   1   4  416.76   11.30
   6   1   4  392.36   16.90
   6   1   4  409.96   11.10
  -7  -1  -4    4.90    1.40
  -7  -1  -4    2.10    1.80
  -7  -1  -4    5.80    2.90
  -7  -1  -4    2.70    2.40
   7   1   4    4.00    2.20
  -8  -1  -4    6.50    3.50
  -8  -1  -4    5.70    2.90
  -8  -1  -4    9.40    3.10
  -8  -1  -4    7.90    2.90
  -8  -1  -4   13.50    2.50
   8   1   4   12.70    4.20
  -9  -1  -4   72.69    5.80
  -9  -1  -4   97.89   13.40
  -9  -1  -4   78.99    9.30
  -9  -1  -4   85.39    7.60
  -9  -1  -4   82.49    9.20
   9   1   4   85.19    9.30
   9  -2  -4    2.90    3.90
   9  -2  -4   -1.90    2.30
  -9   2   4    1.00    4.00
  -9   2   4    7.70    2.10
  -9   2   4    4.20    2.70
  -9   2   4    4.80    2.60
  -9   2   4    5.10    2.80
   8  -2  -4  325.47   20.80
   8  -2  -4  287.27   17.60
   8  -2  -4  298.97   18.40
  -8   2   4  314.77   12.50
  -8   2   4  294.77   12.90
  -8   2   4  285.77   15.00
  -8   2   4  284.57   18.20
  -8   2   4  303.07   16.10
   7  -2  -4  224.78   16.50
   7  -2  -4  204.18   13.70
   7  -2  -4  220.18   14.60
  -7   2   4  214.88    9.50
  -7   2   4  202.78    9.70
  -7   2   4  223.18   13.00
  -7   2   4  222.18   12.30
  -7   2   4  205.08   13.50
   6  -2  -4   96.69   10.10
   6  -2  -4  104.99    4.30
   6  -2  -4  106.29    4.70
   6  -2  -4  119.39    9.80
   6  -2  -4  129.19    9.80
  -6   2   4  106.69    4.40
  -6   2   4  118.59    8.50
  -6   2   4  104.79    5.90
  -6   2   4  107.49    4.30
  -6   2   4  104.09    6.00
  -6   2   4  116.39    9.30
   5  -2  -4  183.88   10.90
   5  -2  -4  189.28    6.70
   5  -2  -4  200.68    7.50
   5  -2  -4  161.68   12.30
   5  -2  -4  158.68   12.20
  -5   2   4  177.78    7.00
  -5   2   4  189.08   10.80
  -5   2   4  201.68    7.80
  -5   2   4  187.28   11.70
  -5   2   4  173.88    7.40
  -5   2   4  184.38    6.70
  -5   2   4  193.18   10.00
   4  -2  -4   39.40    3.20
   4  -2  -4   36.00    2.80
   4  -2  -4   27.90    2.50
   4  -2  -4   40.90    4.70
   4  -2  -4   38.50    4.80
   4  -2  -4   23.40    4.60
  -4   2   4   36.20    3.10
  -4   2   4   30.30    3.70
  -4   2   4   34.20    5.20
  -4   2   4   36.60    2.70
  -4   2   4   34.20    2.70
  -4   2   4   40.40    4.20
   3  -2  -4  107.59    7.10
   3  -2  -4  111.09    5.20
   3  -2  -4  108.99    4.40
   3  -2  -4  100.79    6.80
   3  -2  -4  106.59    8.60
   3  -2  -4  112.19    5.80
  -3   2   4  106.39    7.10
  -3   2   4  114.69    6.30
  -3   2   4  103.49    6.30
  -3   2   4  109.49    5.20
  -3   2   4  120.39    6.00
  -3   2   4  115.49    5.80
  -3   2   4  111.69    4.30
   2  -2  -4  799.52   26.30
   2  -2  -4  828.72   19.40
   2  -2  -4  861.31   20.60
   2  -2  -4  815.12   23.20
  -2   2   4  873.21   23.70
  -2   2   4  866.21   22.50
  -2   2   4  841.52   22.70
  -2   2   4  808.12   21.40
  -2   2   4  851.21   22.40
   1  -2  -4  635.34   18.60
   1  -2  -4  595.84   17.90
  -1   2   4  666.73   17.40
  -1   2   4  598.94   17.00
  -1   2   4  660.23   18.10
  -1   2   4  598.74   17.00
  -1   2   4  641.04   18.10
   0  -2  -4  159.58    5.90
   0  -2  -4  159.98    7.60
   0  -2  -4  148.39    6.30
   0  -2  -4  142.89    6.80
   0   2   4  151.38    5.30
   0   2   4  148.89    5.80
   0   2   4  155.38    7.40
   0   2   4  158.58    6.60
   0   2   4  159.58    7.10
  -1  -2  -4  410.86   14.70
  -1  -2  -4  426.26   11.20
  -1  -2  -4  400.56   13.40
  -1  -2  -4  425.46   12.80
   1   2   4  435.46   11.40
   1   2   4  413.46   12.90
   1   2   4  444.16   14.80
   1   2   4  413.36   13.50
   1   2   4  439.36   15.10
  -2  -2  -4  483.15   15.10
  -2  -2  -4  491.25   17.40
  -2  -2  -4  487.55   14.30
  -2  -2  -4  484.65   12.10
   2   2   4  482.05   16.90
   2   2   4  488.05   14.50
   2   2   4  480.65   15.10
   2   2   4  481.85   15.40
   2   2   4  468.05   12.60
  -3  -2  -4  240.78    7.10
  -3  -2  -4  221.68   10.70
  -3  -2  -4  242.68    9.50
  -3  -2  -4  244.98   10.10
  -3  -2  -4  248.88   12.00
  -3  -2  -4  229.58    8.60
   3   2   4  240.68    9.60
   3   2   4  219.08    8.80
   3   2   4  232.78   11.30
   3   2   4  233.38    9.10
  -4  -2  -4  241.48   13.20
  -4  -2  -4  239.68    8.70
  -4  -2  -4  229.98   12.30
  -4  -2  -4  244.18   13.40
  -4  -2  -4  236.78    7.80
  -4  -2  -4  247.88   11.40
  -4  -2  -4  227.98    9.30
  -4  -2  -4  217.58   11.60
   4   2   4  234.98    9.10
   4   2   4  225.88    9.40
   4   2   4  248.38    9.00
   4   2   4  240.68   11.80
   4   2   4  243.28   10.30
  -5  -2  -4  920.11   29.40
  -5  -2  -4  891.71   26.20
  -5  -2  -4  944.51   24.30
  -5  -2  -4  947.81   33.50
  -5  -2  -4  920.81   32.70
  -5  -2  -4  950.20   25.30
  -5  -2  -4  987.30   24.60
  -5  -2  -4 1015.20   31.10
  -5  -2  -4  963.00   31.50
   5   2   4  964.20   30.10
   5   2   4  943.91   28.20
   5   2   4 1000.20   25.30
   5   2   4  926.51   25.40
   5   2   4  949.71   24.80
  -6  -2  -4  237.68    9.70
  -6  -2  -4  243.28    9.00
  -6  -2  -4  225.88   13.00
  -6  -2  -4  222.78    8.20
  -6  -2  -4  225.98    8.40
  -6  -2  -4  233.08   15.70
  -6  -2  -4  232.98   10.40
  -6  -2  -4  252.27   13.80
  -6  -2  -4  233.58   14.10
   6   2   4  227.18    9.20
   6   2   4  220.98   12.70
   6   2   4  226.88   12.20
   6   2   4  229.28    8.90
  -7  -2  -4   54.39    3.50
  -7  -2  -4   47.60    7.30
  -7  -2  -4   51.69    3.90
  -7  -2  -4   55.99    7.50
  -7  -2  -4   51.39    4.90
  -7  -2  -4   47.30    4.50
  -7  -2  -4   34.20    6.90
  -7  -2  -4   51.79    3.40
   7   2   4   61.69    8.00
   7   2   4   59.39    3.80
   7   2   4   52.89    3.90
   7   2   4   54.89    6.20
  -8  -2  -4  128.09   11.60
  -8  -2  -4  118.59    6.40
  -8  -2  -4  120.39    7.30
  -8  -2  -4  121.59   11.00
  -8  -2  -4  128.29   13.80
  -8  -2  -4  120.19    7.50
   8   2   4  134.89   10.70
  -9  -2  -4   76.09    9.20
   8  -3  -4   10.90    3.90
   8  -3  -4   19.60    7.00
   8  -3  -4   15.10    4.40
  -8   3   4    9.20    3.40
  -8   3   4    8.70    2.80
  -8   3   4    4.40    3.50
  -8   3   4   15.50    2.80
  -8   3   4   16.10    4.50
   7  -3  -4   84.39    9.40
   7  -3  -4   90.79    3.70
   7  -3  -4   98.69    4.00
   7  -3  -4   91.89   10.30
   7  -3  -4   96.09    9.80
  -7   3   4  107.29    6.80
  -7   3   4   93.49    9.90
  -7   3   4  100.69    9.50
  -7   3   4  107.29    8.80
  -7   3   4   88.09    5.30
   6  -3  -4  138.59   10.90
   6  -3  -4  146.89    6.60
   6  -3  -4  144.79    6.90
   6  -3  -4  117.29   11.70
  -6   3   4  131.19    6.00
  -6   3   4  148.19    6.20
  -6   3   4  142.49    9.30
  -6   3   4  133.79    5.90
  -6   3   4  133.09   10.50
   5  -3  -4   71.49    4.30
   5  -3  -4   71.89    7.50
   5  -3  -4   69.29    4.70
   5  -3  -4   82.19    7.90
   5  -3  -4   77.79    8.90
  -5   3   4   80.89    6.20
  -5   3   4   78.49    7.70
  -5   3   4   74.29    3.40
  -5   3   4   71.39    4.50
  -5   3   4   81.69    6.50
  -5   3   4   70.19    4.80
   4  -3  -4  246.48    9.90
   4  -3  -4  254.07    9.20
   4  -3  -4  243.68   12.60
   4  -3  -4  251.17   15.00
   4  -3  -4  248.48   13.00
  -4   3   4  238.48   12.40
  -4   3   4  249.78   11.50
  -4   3   4  239.98    9.30
  -4   3   4  246.38    9.90
  -4   3   4  250.77   11.20
   3  -3  -4  118.19    6.00
   3  -3  -4  128.19    8.80
   3  -3  -4  120.89    6.50
   3  -3  -4  121.99    7.30
   3  -3  -4  140.09   10.20
  -3   3   4  119.89    6.20
  -3   3   4  128.39    7.30
  -3   3   4  128.49    8.10
  -3   3   4  118.79    7.40
  -3   3   4  128.69    6.80
   2  -3  -4 2087.89   49.99
   2  -3  -4 2066.59   51.09
   2  -3  -4 2192.18   49.30
   2  -3  -4 2110.79   56.29
   2  -3  -4 2176.18   51.59
  -2   3   4 2163.78   51.49
  -2   3   4 2231.98   52.39
  -2   3   4 2102.19   51.29
  -2   3   4 2140.49   52.59
  -2   3   4 2173.98   50.49
   1  -3  -4 2475.25   59.99
   1  -3  -4 2449.05   57.09
   1  -3  -4 2429.16   58.39
   1  -3  -4 2449.75   57.09
  -1   3   4 2469.05   58.49
  -1   3   4 2544.25   59.69
  -1   3   4 2476.45   57.39
  -1   3   4 2434.06   57.09
  -1   3   4 2514.25   57.49
   0  -3  -4 1366.36   33.90
   0  -3  -4 1393.96   38.00
   0  -3  -4 1478.05   37.90
   0  -3  -4 1406.16   34.00
   0  -3  -4 1404.76   36.40
   0   3   4 1439.16   36.40
   0   3   4 1444.76   35.50
   0   3   4 1346.37   34.10
   0   3   4 1413.96   37.60
  -1  -3  -4  779.22   23.50
  -1  -3  -4  823.52   25.60
  -1  -3  -4  807.02   22.80
  -1  -3  -4  837.82   21.00
  -1  -3  -4  831.12   22.70
   1   3   4  817.42   21.30
   1   3   4  832.52   23.50
   1   3   4  799.52   23.60
   1   3   4  777.52   25.00
  -2  -3  -4 1207.88   33.00
  -2  -3  -4 1213.58   35.40
  -2  -3  -4 1245.28   29.10
  -2  -3  -4 1236.98   32.60
  -2  -3  -4 1187.38   31.20
   2   3   4 1225.08   29.80
   2   3   4 1159.48   32.20
   2   3   4 1201.08   31.70
   2   3   4 1171.68   34.30
   2   3   4 1244.58   32.80
  -3  -3  -4  760.22   22.00
  -3  -3  -4  738.83   24.60
  -3  -3  -4  817.32   20.10
  -3  -3  -4  767.32   23.20
  -3  -3  -4  746.43   26.10
   3   3   4  815.52   26.30
   3   3   4  805.52   22.80
   3   3   4  784.02   22.20
   3   3   4  760.42   23.20
  -4  -3  -4  377.86   13.30
  -4  -3  -4  385.66   11.80
  -4  -3  -4  385.36   17.60
  -4  -3  -4  368.36   14.10
  -4  -3  -4  379.86   14.20
  -4  -3  -4  380.86   16.50
   4   3   4  418.76   12.50
   4   3   4  369.46   14.30
   4   3   4  394.86   17.00
   4   3   4  376.86   14.30
  -5  -3  -4  515.35   21.80
  -5  -3  -4  482.55   22.80
  -5  -3  -4  499.55   18.60
  -5  -3  -4  511.65   16.20
   5   3   4  496.25   17.30
   5   3   4  481.35   16.60
   5   3   4  504.95   18.60
   5   3   4  499.45   20.70
   5   3   4  522.55   14.20
  -6  -3  -4  192.58   11.40
  -6  -3  -4  211.48   13.10
  -6  -3  -4  178.08   11.80
  -6  -3  -4  205.28   14.90
  -6  -3  -4  192.08   13.30
  -6  -3  -4  190.18    9.30
  -6  -3  -4  211.88    8.70
   6   3   4  196.48   11.40
   6   3   4  203.38    9.80
   6   3   4  187.58    9.00
   6   3   4  201.48   12.20
  -7  -3  -4  216.88    9.40
  -7  -3  -4  219.68   16.50
  -7  -3  -4  202.68   14.30
  -7  -3  -4  204.28   14.10
  -7  -3  -4  179.78   13.00
  -7  -3  -4  216.28    9.30
   7   3   4  201.38    9.70
   7   3   4  206.58    9.40
   7   3   4  226.78   14.00
   7   3   4  208.28   12.80
  -8  -3  -4   16.50    5.50
  -8  -3  -4   14.80    2.50
  -8  -3  -4   19.50    5.30
  -8  -3  -4    7.50    5.40
  -8  -3  -4   16.50    2.80
  -8  -3  -4   15.60    2.40
  -8  -3  -4   18.10    2.60
   8   3   4   12.70    4.30
   8   3   4   13.80    4.10
   8   3   4   16.50    2.90
   8   3   4   15.40    2.80
   8  -4  -4    1.90    3.30
   8  -4  -4    6.70    4.80
  -8   4   4    2.10    2.30
  -8   4   4    9.80    3.60
  -8   4   4    0.00    2.00
  -8   4   4    8.10    3.80
   7  -4  -4    8.70    1.70
   7  -4  -4    4.70    3.70
   7  -4  -4   10.10    1.90
   7  -4  -4    6.30    3.70
  -7   4   4    7.50    1.60
  -7   4   4    7.90    3.00
  -7   4   4   10.40    1.90
  -7   4   4    3.40    2.40
  -7   4   4    8.50    3.30
  -7   4   4    9.00    2.70
   6  -4  -4   50.09    4.30
   6  -4  -4   54.89    3.90
   6  -4  -4   48.60    8.10
   6  -4  -4   33.90    6.90
  -6   4   4   43.20    6.10
  -6   4   4   53.39    4.20
  -6   4   4   52.39    5.50
  -6   4   4   49.70    4.10
   5  -4  -4  223.08   10.50
   5  -4  -4  248.58   16.60
   5  -4  -4  251.07   15.10
   5  -4  -4  238.38   10.40
  -5   4   4  239.08   10.40
  -5   4   4  247.38   12.60
  -5   4   4  240.78   12.60
  -5   4   4  219.08    9.60
   4  -4  -4  697.43   22.20
   4  -4  -4  657.93   21.10
   4  -4  -4  705.13   28.60
   4  -4  -4  684.33   20.00
   4  -4  -4  707.03   26.70
   4  -4  -4  675.53   22.80
  -4   4   4  661.53   22.80
  -4   4   4  700.73   20.70
  -4   4   4  665.33   21.20
  -4   4   4  638.04   24.20
  -4   4   4  714.43   23.90
   3  -4  -4  772.12   24.60
   3  -4  -4  827.22   23.60
   3  -4  -4  848.52   30.50
   3  -4  -4  858.71   24.40
   3  -4  -4  823.92   25.40
  -3   4   4  853.91   24.20
  -3   4   4  858.01   27.00
  -3   4   4  818.22   26.70
  -3   4   4  851.01   25.10
  -3   4   4  875.61   26.00
   2  -4  -4  159.38    8.50
   2  -4  -4  175.68   11.40
   2  -4  -4  158.88    8.00
   2  -4  -4  149.69    8.50
  -2   4   4  169.68    8.90
  -2   4   4  175.18    9.00
  -2   4   4  166.28   10.00
  -2   4   4  158.48    8.30
  -2   4   4  157.18    8.60
   1  -4  -4  580.34   18.50
   1  -4  -4  528.55   21.60
   1  -4  -4  603.94   21.90
   1  -4  -4  603.34   15.90
   1  -4  -4  600.64   18.50
   1  -4  -4  577.04   21.20
  -1   4   4  584.64   18.90
  -1   4   4  597.84   18.70
  -1   4   4  555.24   20.70
  -1   4   4  577.24   19.60
   0  -4  -4  120.99    8.80
   0  -4  -4  116.19    6.10
   0  -4  -4  100.79    6.00
   0  -4  -4  115.19    6.90
   0  -4  -4  105.59    7.30
   0   4   4  117.69    7.60
   0   4   4  101.29    6.20
   0   4   4  108.79    8.20
   0   4   4  107.59    6.80
  -1  -4  -4  263.87   13.90
  -1  -4  -4  255.37   11.00
  -1  -4  -4  263.07   10.00
  -1  -4  -4  259.77   11.20
  -1  -4  -4  268.47   12.20
   1   4   4  258.47   12.10
   1   4   4  271.17   10.60
   1   4   4  270.47   11.60
   1   4   4  276.47   13.60
  -2  -4  -4  193.98    8.10
  -2  -4  -4  176.98    9.60
  -2  -4  -4  178.68   11.40
  -2  -4  -4  184.08    9.20
  -2  -4  -4  187.98   10.00
   2   4   4  210.58   10.90
   2   4   4  184.78    8.60
   2   4   4  193.18   11.50
   2   4   4  187.68   10.20
   2   4   4  182.58    9.50
  -3  -4  -4  134.99    8.80
  -3  -4  -4  125.39    7.50
  -3  -4  -4  125.89    8.20
  -3  -4  -4  144.59   10.60
  -3  -4  -4  129.09    6.30
   3   4   4  142.69    7.50
   3   4   4  146.19   10.20
   3   4   4  134.69    8.00
   3   4   4  121.09    8.00
   3   4   4  123.59    7.70
  -4  -4  -4  426.66   15.70
  -4  -4  -4  425.26   16.60
  -4  -4  -4  432.86   18.50
  -4  -4  -4  427.36   13.70
  -4  -4  -4  421.96   14.90
  -4  -4  -4  438.46   20.30
   4   4   4  445.56   19.50
   4   4   4  407.66   16.00
   4   4   4  413.46   13.50
   4   4   4  433.86   16.20
   4   4   4  406.76   16.50
  -5  -4  -4  569.84   19.60
  -5  -4  -4  580.94   17.50
  -5  -4  -4  589.64   20.50
  -5  -4  -4  598.24   19.30
  -5  -4  -4  592.74   25.50
  -5  -4  -4  569.64   23.40
   5   4   4  562.04   23.50
   5   4   4  593.64   20.90
   5   4   4  582.84   21.00
  -6  -4  -4   90.69    5.60
  -6  -4  -4   90.79    6.90
  -6  -4  -4  100.79    9.60
  -6  -4  -4   86.79   10.00
  -6  -4  -4  101.79    6.70
  -6  -4  -4   89.59    7.10
   6   4   4   89.49    6.60
   6   4   4   88.79    8.80
   6   4   4  100.49    8.50
   6   4   4   84.39    7.10
  -7  -4  -4  221.78   10.90
  -7  -4  -4  241.38   10.00
  -7  -4  -4  249.78   16.20
  -7  -4  -4  242.08   10.80
  -7  -4  -4  232.78   13.70
  -7  -4  -4  252.57   18.20
  -7  -4  -4  254.47   17.20
   7   4   4  218.48   11.50
   7   4   4  256.17   11.90
   7   4   4  229.78   14.80
   7   4   4  245.58   14.20
  -8  -4  -4  131.19    7.50
  -8  -4  -4  135.29    8.20
  -8  -4  -4  122.29   11.50
  -8  -4  -4  121.69   10.80
  -8  -4  -4  129.09   12.60
  -8  -4  -4  103.59   13.40
   8   4   4  143.69   12.20
   8   4   4  133.59   11.20
   8   4   4  146.89    9.20
   8   4   4  145.19    8.70
   7  -5  -4   42.90    8.40
   7  -5  -4   47.40    9.00
   7  -5  -4   40.70    4.10
   7  -5  -4   44.90    3.90
  -7   5   4   25.60    5.30
  -7   5   4   40.80    7.10
  -7   5   4   28.90    3.50
  -7   5   4   34.60    6.00
   6  -5  -4   36.40    6.90
   6  -5  -4   43.70    8.50
   6  -5  -4   38.80    4.20
   6  -5  -4   47.30    4.80
  -6   5   4   41.10    6.10
  -6   5   4   44.00    4.20
  -6   5   4   50.59    4.90
  -6   5   4   40.10    6.10
   5  -5  -4  323.37   13.50
   5  -5  -4  300.97   12.10
   5  -5  -4  306.17   19.50
   5  -5  -4  321.77   15.00
   5  -5  -4  287.27   17.60
  -5   5   4  300.57   13.20
  -5   5   4  286.97   15.50
  -5   5   4  304.77   15.20
  -5   5   4  308.27   12.60
   4  -5  -4   58.19    7.80
   4  -5  -4   45.90    4.50
   4  -5  -4   36.00    4.70
   4  -5  -4   53.29    5.70
   4  -5  -4   46.70    8.00
  -4   5   4   44.80    4.80
  -4   5   4   52.69    6.00
  -4   5   4   47.50    5.70
  -4   5   4   44.90    5.10
   3  -5  -4  361.36   15.40
   3  -5  -4  357.16   14.60
   3  -5  -4  372.16   14.10
   3  -5  -4  347.07   15.00
   3  -5  -4  356.36   21.90
  -3   5   4  384.46   16.10
  -3   5   4  370.96   14.60
  -3   5   4  358.06   15.20
  -3   5   4  358.66   16.40
  -3   5   4  363.26   17.20
   2  -5  -4   83.29    3.40
   2  -5  -4   74.99    6.10
   2  -5  -4   72.99    7.70
   2  -5  -4   81.29    6.10
   2  -5  -4   90.59    7.10
  -2   5   4   82.29    6.80
  -2   5   4   90.49    7.10
  -2   5   4   81.99    7.70
  -2   5   4   78.89    6.30
  -2   5   4   85.89    6.80
   1  -5  -4   56.49    5.80
   1  -5  -4   50.69    6.00
   1  -5  -4   56.69    4.90
   1  -5  -4   54.49    4.90
   1  -5  -4   50.69    3.70
  -1   5   4   58.89    5.30
  -1   5   4   63.09    7.20
  -1   5   4   59.09    6.60
  -1   5   4   49.99    4.90
   0  -5  -4  142.09    7.50
   0  -5  -4  150.18    9.50
   0  -5  -4  146.39    8.00
   0  -5  -4  154.08    9.70
   0  -5  -4  144.19   10.60
   0  -5  -4  152.28    8.80
   0   5   4  140.99    8.20
   0   5   4  146.19   10.50
   0   5   4  148.49    8.90
   0   5   4  140.29    9.30
  -1  -5  -4  158.88    9.80
  -1  -5  -4  151.08    8.00
  -1  -5  -4  162.08    8.80
  -1  -5  -4  158.18   11.30
  -1  -5  -4  151.38    8.90
   1   5   4  146.99    9.10
   1   5   4  148.19    9.60
   1   5   4  160.88    8.60
   1   5   4  156.28   10.90
  -2  -5  -4   56.69    5.60
  -2  -5  -4   59.89    4.90
  -2  -5  -4   58.99    5.60
  -2  -5  -4   66.89    7.80
  -2  -5  -4   63.19    6.20
   2   5   4   64.29    5.80
   2   5   4   58.99    6.40
   2   5   4   64.49    7.40
   2   5   4   59.69    5.40
  -3  -5  -4  167.48   10.10
  -3  -5  -4  158.08    8.10
  -3  -5  -4  170.68   12.70
  -3  -5  -4  145.49    9.00
  -3  -5  -4  171.38   10.70
   3   5   4  158.58    9.70
   3   5   4  164.68    9.60
   3   5   4  173.78   12.00
   3   5   4  151.98   10.10
   3   5   4  164.38    9.30
  -4  -5  -4   33.50    5.30
  -4  -5  -4   34.60    6.00
  -4  -5  -4   45.90    4.30
  -4  -5  -4   38.20    5.70
  -4  -5  -4   42.50    4.80
  -4  -5  -4   45.50    3.90
   4   5   4   37.00    5.60
   4   5   4   37.80    6.60
   4   5   4   42.60    4.20
   4   5   4   46.90    5.50
  -5  -5  -4   61.69    5.00
  -5  -5  -4   70.69    6.40
  -5  -5  -4   64.69    5.10
  -5  -5  -4   73.69    9.00
  -5  -5  -4   84.09    8.60
  -5  -5  -4   60.09    6.40
   5   5   4   59.99    7.90
   5   5   4   70.79    6.80
   5   5   4   75.49    7.10
   5   5   4   61.89    6.80
  -6  -5  -4   36.80    4.50
  -6  -5  -4   31.90    6.50
  -6  -5  -4   43.30    5.20
  -6  -5  -4   49.80    5.80
  -6  -5  -4   42.40    4.20
  -6  -5  -4   39.90    7.00
   6   5   4   43.00    6.20
   6   5   4   42.00    6.50
   6   5   4   35.00    5.80
  -7  -5  -4   96.89   11.50
  -7  -5  -4   77.19    7.30
  -7  -5  -4  104.99    7.70
  -7  -5  -4   99.39    6.30
  -7  -5  -4   90.79   15.10
   7   5   4  109.39    8.20
   7   5   4   88.59   10.40
   7   5   4  109.39    9.80
   7  -6  -4    1.20    4.10
   7  -6  -4    0.60    3.60
   7  -6  -4   -3.70    1.90
   7  -6  -4    5.40    2.70
  -7   6   4    1.40    2.60
  -7   6   4    4.10    2.40
  -7   6   4    0.80    1.70
  -7   6   4   -1.50    1.70
  -7   6   4    1.40    2.50
   6  -6  -4  306.57   13.20
   6  -6  -4  323.67   16.40
   6  -6  -4  328.57   21.80
   6  -6  -4  328.77   14.40
   6  -6  -4  346.87   21.30
  -6   6   4  328.97   17.60
  -6   6   4  340.27   14.00
  -6   6   4  317.27   14.50
   5  -6  -4  205.18   12.70
   5  -6  -4  202.18   15.40
   5  -6  -4  201.78   12.10
   5  -6  -4  223.48   17.00
   5  -6  -4  199.58   11.20
   5  -6  -4  201.88   10.40
  -5   6   4  185.68   11.00
  -5   6   4  216.38   14.10
  -5   6   4  210.98   13.00
  -5   6   4  199.08   10.80
   4  -6  -4   76.79    9.60
   4  -6  -4   87.29    7.50
   4  -6  -4   81.29    6.50
   4  -6  -4   85.49    7.70
   4  -6  -4   83.29   10.00
   4  -6  -4   87.89    7.70
  -4   6   4   93.89    8.20
  -4   6   4   87.59    7.50
  -4   6   4   91.69    7.00
  -4   6   4   83.59    8.80
   3  -6  -4   50.69    8.60
   3  -6  -4   49.70    6.10
   3  -6  -4   38.80    5.40
   3  -6  -4   47.60    5.20
   3  -6  -4   41.50    5.60
  -3   6   4   46.20    5.70
  -3   6   4   48.00    5.60
  -3   6   4   47.40    5.90
  -3   6   4   28.90    5.70
   2  -6  -4  343.27   14.80
   2  -6  -4  334.27    9.60
   2  -6  -4  339.97   18.10
   2  -6  -4  363.16   16.40
  -2   6   4  319.87   15.30
  -2   6   4  317.37   17.30
  -2   6   4  346.07   15.80
  -2   6   4  314.77   14.80
  -2   6   4  333.17   15.90
   1  -6  -4  157.28    7.40
   1  -6  -4  169.78   11.50
   1  -6  -4  159.18    9.50
   1  -6  -4  162.28   10.50
   1  -6  -4  150.58    9.30
  -1   6   4  156.88   10.60
  -1   6   4  147.09    9.70
  -1   6   4  171.08   10.20
  -1   6   4  152.38   11.80
   0  -6  -4  129.69    9.80
   0  -6  -4  121.59    9.00
   0  -6  -4  133.59   11.40
   0  -6  -4  108.59    8.10
   0  -6  -4  128.49    8.20
   0  -6  -4  115.09    7.10
   0   6   4  127.69    9.20
   0   6   4  126.99    9.50
   0   6   4  125.29    8.60
   0   6   4  119.99   10.60
  -1  -6  -4  137.49    8.80
  -1  -6  -4  122.39    8.00
  -1  -6  -4  147.79    9.50
  -1  -6  -4  141.69    9.10
  -1  -6  -4  132.79    9.90
  -1  -6  -4  135.19   11.70
   1   6   4  147.79    9.20
   1   6   4  142.69   11.20
   1   6   4  154.78   10.60
   1   6   4  151.58    9.90
  -2  -6  -4    9.90    2.70
  -2  -6  -4    7.60    3.10
  -2  -6  -4   14.60    4.90
  -2  -6  -4    6.50    2.50
  -2  -6  -4    7.50    2.00
   2   6   4    6.30    3.10
   2   6   4    3.90    2.80
   2   6   4    8.80    3.10
   2   6   4   11.80    3.10
  -3  -6  -4   50.49    8.70
  -3  -6  -4   36.90    5.50
  -3  -6  -4   38.90    4.40
  -3  -6  -4   33.30    5.10
  -3  -6  -4   43.30    6.60
   3   6   4   47.50    5.80
   3   6   4   29.80    5.00
   3   6   4   40.90    7.20
   3   6   4   28.80    6.20
   3   6   4   42.10    6.30
  -4  -6  -4  178.98   14.70
  -4  -6  -4  175.28   11.60
  -4  -6  -4  177.08    7.60
  -4  -6  -4  188.28    9.60
  -4  -6  -4  192.68   13.20
  -4  -6  -4  176.78   12.40
   4   6   4  183.48   12.10
   4   6   4  204.58   14.40
   4   6   4  170.68    9.40
   4   6   4  175.98   11.20
  -5  -6  -4   68.19    4.40
  -5  -6  -4   69.19    7.00
  -5  -6  -4   63.59    6.70
  -5  -6  -4   75.79   10.00
  -5  -6  -4   65.19    7.20
  -5  -6  -4   62.19    5.30
   5   6   4   56.39    7.80
   5   6   4   63.39    7.10
   5   6   4   63.99    7.60
  -6  -6  -4   27.10    6.30
  -6  -6  -4   15.80    3.20
  -6  -6  -4   25.70    5.70
  -6  -6  -4   25.70    3.30
  -6  -6  -4   25.40    5.00
  -6  -6  -4   17.80    3.20
   6   6   4   24.10    5.10
   6   6   4   20.40    4.60
   6   6   4   18.70    4.90
   6   6   4   19.20    3.80
  -7  -6  -4   15.60    3.90
  -7  -6  -4   14.30    5.60
  -7  -6  -4    8.30    2.50
  -7  -6  -4   16.00    4.50
  -7  -6  -4    8.10    3.30
   7   6   4   17.70    5.00
   7   6   4   11.40    6.90
   7   6   4   18.70    5.00
   7   6   4    7.30    3.80
   6  -7  -4  215.18   18.50
   6  -7  -4  160.78   11.10
   6  -7  -4  190.18   17.30
   6  -7  -4  165.08   15.70
  -6   7   4  182.48   14.40
  -6   7   4  187.08   13.70
  -6   7   4  175.68   10.70
  -6   7   4  191.98   15.50
   5  -7  -4   88.09    8.30
   5  -7  -4   97.89   12.20
   5  -7  -4   77.49    7.30
   5  -7  -4   83.49    7.70
   5  -7  -4   91.59    8.90
   5  -7  -4   69.19   11.50
  -5   7   4   87.59    8.00
  -5   7   4   88.69    7.80
  -5   7   4   81.99    8.70
  -5   7   4   94.19   10.00
   4  -7  -4   18.90    5.50
   4  -7  -4   19.10    4.40
   4  -7  -4   10.30    2.50
   4  -7  -4   14.60    4.10
   4  -7  -4   11.80    3.10
  -4   7   4   17.90    4.00
  -4   7   4   12.50    3.50
  -4   7   4   21.30    5.60
  -4   7   4   14.70    3.60
   3  -7  -4   39.40    6.30
   3  -7  -4   53.39    5.70
   3  -7  -4   47.20    5.90
   3  -7  -4   37.30    7.70
   3  -7  -4   36.60    5.80
  -3   7   4   44.70    7.50
  -3   7   4   37.30    6.30
  -3   7   4   37.70    5.90
  -3   7   4   33.20    5.60
   2  -7  -4  569.74   22.90
   2  -7  -4  534.65   14.70
   2  -7  -4  515.65   21.20
   2  -7  -4  570.04   25.00
   2  -7  -4  525.85   20.90
  -2   7   4  576.34   22.60
  -2   7   4  539.25   22.80
  -2   7   4  560.44   25.50
  -2   7   4  525.75   21.70
   1  -7  -4  251.47   10.40
   1  -7  -4  245.78   13.00
   1  -7  -4  270.37   14.90
   1  -7  -4  272.57   13.90
   1  -7  -4  254.37   15.10
  -1   7   4  239.58   16.20
  -1   7   4  243.08   14.50
  -1   7   4  257.37   13.90
  -1   7   4  266.27   14.30
   0  -7  -4  250.77   12.90
   0  -7  -4  248.68   13.40
   0  -7  -4  273.37   15.30
   0  -7  -4  270.87   14.30
   0  -7  -4  257.77   11.80
   0   7   4  270.57   15.20
   0   7   4  252.67   16.70
   0   7   4  252.37   14.90
   0   7   4  233.68   13.40
  -1  -7  -4  116.69    8.30
  -1  -7  -4  122.09   11.80
  -1  -7  -4  125.09   10.00
  -1  -7  -4  119.29    8.90
  -1  -7  -4  110.19    8.20
   1   7   4  104.39   10.50
   1   7   4  134.39   10.80
   1   7   4  122.69    9.70
   1   7   4   94.59    8.30
  -2  -7  -4  236.38   11.90
  -2  -7  -4  229.78   13.30
  -2  -7  -4  258.97   18.00
  -2  -7  -4  239.68   11.20
  -2  -7  -4  222.88   12.90
  -2  -7  -4  232.98   14.20
   2   7   4  227.58   13.50
   2   7   4  231.98   13.90
   2   7   4  264.47   17.10
  -3  -7  -4  135.89   10.10
  -3  -7  -4  135.59   13.10
  -3  -7  -4  138.69   10.70
  -3  -7  -4  138.59    7.00
  -3  -7  -4  140.29    9.00
  -3  -7  -4  145.09   11.20
   3   7   4  152.98   13.30
   3   7   4  152.88   11.00
   3   7   4  153.48   11.70
   3   7   4  147.99   10.60
  -4  -7  -4  141.19   11.70
  -4  -7  -4  139.69   14.10
  -4  -7  -4  138.69   11.20
  -4  -7  -4  135.59   10.10
  -4  -7  -4  140.19    8.90
   4   7   4  149.09   12.00
   4   7   4  140.19    9.20
   4   7   4  134.09   11.10
   4   7   4  119.49   12.50
  -5  -7  -4  190.28   13.50
  -5  -7  -4  184.68   12.90
  -5  -7  -4  190.88   10.40
  -5  -7  -4  186.98   16.30
  -5  -7  -4  198.88   12.40
   5   7   4  192.88   13.90
   5   7   4  202.98   12.40
   5   7   4  181.58   15.40
  -6  -7  -4   39.90    6.00
  -6  -7  -4   40.20    5.90
  -6  -7  -4   44.40    7.10
  -6  -7  -4   45.50    4.90
  -6  -7  -4   41.40    9.50
   6   7   4   43.70    6.90
   6   7   4   43.40    7.30
   6   7   4   47.00    8.80
   5  -8  -4    7.30    3.40
   5  -8  -4    1.40    3.10
   5  -8  -4    9.40    4.90
   5  -8  -4   11.30    3.00
   5  -8  -4   17.70    7.10
   5  -8  -4   11.50    3.70
  -5   8   4    5.10    4.10
  -5   8   4    9.00    4.40
  -5   8   4    8.40    3.40
  -5   8   4    9.20    3.50
  -5   8   4    7.30    3.90
   4  -8  -4   18.80    5.00
   4  -8  -4   17.50    4.40
   4  -8  -4   23.90    5.90
   4  -8  -4    7.20    3.70
   4  -8  -4   18.30    3.60
  -4   8   4   14.00    4.70
  -4   8   4   11.30    5.20
  -4   8   4   16.20    4.10
   3  -8  -4   13.10    5.10
   3  -8  -4   17.80    4.40
   3  -8  -4   22.20    4.20
   3  -8  -4   18.50    4.10
  -3   8   4   15.80    4.70
  -3   8   4   18.50    4.50
  -3   8   4   23.40    5.30
  -3   8   4   15.50    5.60
   2  -8  -4  127.29   10.80
   2  -8  -4  104.19   10.40
   2  -8  -4  110.69    9.50
   2  -8  -4   85.99    8.40
  -2   8   4   99.19   11.70
  -2   8   4  101.99    9.40
  -2   8   4   95.09    9.60
  -2   8   4  121.29   10.10
   1  -8  -4   61.29    7.50
   1  -8  -4   53.19    4.80
   1  -8  -4   67.69    8.00
   1  -8  -4   76.99    7.70
   1  -8  -4   69.49    7.20
  -1   8   4   65.99    8.80
  -1   8   4   57.09    7.20
  -1   8   4   46.10    7.40
  -1   8   4   50.79    8.10
   0  -8  -4  282.37   14.90
   0  -8  -4  282.77   15.30
   0  -8  -4  289.27   13.20
   0  -8  -4  280.67   14.90
   0  -8  -4  284.77   16.90
   0   8   4  286.47   16.40
   0   8   4  285.17   19.30
   0   8   4  270.17   15.90
   0   8   4  300.17   16.30
  -1  -8  -4  126.69    9.40
  -1  -8  -4  143.09   11.60
  -1  -8  -4  137.79   10.50
  -1  -8  -4  141.99    9.40
   1   8   4  165.08   15.10
   1   8   4  145.89   11.10
   1   8   4  121.89   11.00
   1   8   4  134.09   13.40
  -2  -8  -4  116.39   10.70
  -2  -8  -4  103.89   12.40
  -2  -8  -4  108.99    9.60
  -2  -8  -4  105.09    8.30
  -2  -8  -4  105.89    9.10
  -2  -8  -4  108.19    7.10
   2   8   4   99.99   10.20
   2   8   4   92.89   11.40
   2   8   4  105.19   10.60
   2   8   4  117.19    9.90
  -3  -8  -4   23.70    5.70
  -3  -8  -4   36.80    6.20
  -3  -8  -4   31.20    8.50
  -3  -8  -4   28.40    5.10
  -3  -8  -4   22.40    3.90
   3   8   4   31.70    6.50
   3   8   4   26.20    6.80
   3   8   4   27.50    6.00
   3   8   4   24.20    7.00
   3   8   4   18.40    4.70
  -4  -8  -4  141.39   11.00
  -4  -8  -4  149.39   12.30
  -4  -8  -4  150.48   10.00
  -4  -8  -4  146.29   12.20
  -4  -8  -4  153.88   15.00
   4   8   4  153.88   11.60
   4   8   4  137.39   12.20
   4   8   4  132.59   14.00
   4   8   4  155.58    9.10
   4   8   4  146.29   10.40
   2  -9  -4   22.50    6.80
   2  -9  -4   22.90    5.70
   2  -9  -4   40.00    8.10
   2  -9  -4   23.00    5.80
  -2   9   4   16.30    4.60
  -2   9   4   36.30    7.40
  -2   9   4   36.90    7.30
  -2   9   4   37.70    8.70
   1  -9  -4   94.79    9.10
   1  -9  -4   89.49    6.30
   1  -9  -4   81.99    9.00
   1  -9  -4  102.19    9.40
  -1   9   4   78.39    9.20
  -1   9   4   97.19    9.40
  -1   9   4   95.09   14.40
   0  -9  -4   16.80    4.70
   0  -9  -4   16.20    4.40
   0  -9  -4   31.30    4.60
   0  -9  -4   20.50    5.80
   0   9   4   24.00    6.50
   0   9   4   21.10    4.70
   0   9   4   21.70    5.40
   0   9   4   22.60    5.20
  -1  -9  -4   17.30    4.00
  -1  -9  -4   12.10    4.00
  -1  -9  -4   13.80    3.90
  -1  -9  -4   10.60    3.60
  -1  -9  -4    7.80    2.90
   1   9   4   13.10    4.00
   1   9   4    8.30    4.40
   1   9   4   11.70    4.60
   1   9   4    3.00    4.10
  -2  -9  -4   22.30    4.90
  -2  -9  -4   16.70    4.70
  -2  -9  -4   19.80    3.30
  -2  -9  -4    6.50    4.50
  -2  -9  -4    9.70    3.30
   2   9   4   16.00    4.60
   2   9   4   22.50    6.60
   2   9   4   21.90    4.80
   2   9   4   15.50    5.40
   2   9   4   15.20    6.30
   2   9  -5   27.20    6.50
   2   9  -5   19.30    5.90
   2   9  -5   12.60    4.10
   2   9  -5    4.80    4.80
   2   9  -5   19.60    7.30
   2   9  -5   15.40    4.40
  -2  -9   5   13.10    4.30
  -2  -9   5   18.20    4.40
  -2  -9   5   14.30    4.50
  -2  -9   5   16.90    4.20
   1   9  -5   32.00    7.80
   1   9  -5   29.10    6.00
   1   9  -5   33.20    6.80
   1   9  -5   22.70    5.30
   1   9  -5   27.10    8.10
   1   9  -5   27.00    5.40
  -1  -9   5   24.90    5.40
  -1  -9   5   29.80    6.00
  -1  -9   5   24.70    6.00
  -1  -9   5   45.40    6.90
   0   9  -5   14.20    4.00
   0   9  -5   18.70    7.20
   0   9  -5   23.60    5.40
   0   9  -5   15.40    4.50
   0   9  -5    3.30    4.40
   0   9  -5   17.20    4.70
   0  -9   5   13.30    4.40
   0  -9   5   28.90    6.00
   0  -9   5   17.50    4.20
   0  -9   5   16.00    4.10
  -1   9  -5  168.78   14.10
  -1   9  -5  179.68   16.60
  -1   9  -5  140.19   13.30
  -1   9  -5  169.38   12.90
  -1   9  -5  161.18   10.30
  -1   9  -5  155.48   12.50
   1  -9   5  167.48   12.70
   1  -9   5  148.19   12.20
   1  -9   5  153.48   12.20
  -2   9  -5   73.69   12.70
  -2   9  -5   92.69    9.80
  -2   9  -5   76.39    6.80
  -2   9  -5   92.19   10.90
  -2   9  -5   86.09   10.20
   2  -9   5   77.39    9.20
   2  -9   5   89.49    9.60
   2  -9   5   75.79   10.10
   4   8  -5   83.29    9.80
   4   8  -5   95.19   10.20
   4   8  -5   95.69   10.60
   4   8  -5   90.09    6.90
  -4  -8   5  110.09    9.20
  -4  -8   5   80.99    9.00
  -4  -8   5   86.59    9.20
  -4  -8   5  108.39   10.80
   3   8  -5  132.59   12.00
   3   8  -5  136.19   11.60
   3   8  -5  133.19    9.40
   3   8  -5  149.59   14.60
   3   8  -5  137.39   11.70
  -3  -8   5  143.69   11.60
  -3  -8   5  144.59   11.60
  -3  -8   5  136.39   11.10
  -3  -8   5  135.69   11.20
   2   8  -5   70.09    8.50
   2   8  -5   47.00    7.90
   2   8  -5   80.29    8.10
   2   8  -5   69.29    7.10
   2   8  -5   79.29    8.80
  -2  -8   5   60.79    7.60
  -2  -8   5   59.39    8.40
  -2  -8   5   61.99    7.60
   1   8  -5   38.20    7.50
   1   8  -5   64.49    7.90
   1   8  -5   55.19    6.80
   1   8  -5   49.80    7.50
  -1  -8   5   69.39    7.10
  -1  -8   5   57.69    7.30
  -1  -8   5   56.99    7.10
  -1  -8   5   41.50    6.90
   0   8  -5   71.19    8.40
   0   8  -5   73.59    9.00
   0   8  -5   78.89    8.60
   0   8  -5   62.89    8.30
   0   8  -5   74.19    6.70
   0   8  -5   56.19    9.10
   0  -8   5   63.09    7.70
   0  -8   5   73.29    8.40
   0  -8   5   77.69    8.40
   0  -8   5   71.39    7.80
  -1   8  -5  345.47   15.20
  -1   8  -5  353.26   22.10
  -1   8  -5  339.27   19.30
  -1   8  -5  355.16   19.70
  -1   8  -5  355.56   18.10
  -1   8  -5  362.26   19.20
   1  -8   5  367.06   18.40
   1  -8   5  368.36   15.50
   1  -8   5  336.97   17.60
   1  -8   5  362.96   18.20
  -2   8  -5   29.00    6.90
  -2   8  -5   37.00    4.50
  -2   8  -5   42.00    7.20
  -2   8  -5   30.50    5.80
  -2   8  -5   40.60    7.30
   2  -8   5   37.00    6.00
   2  -8   5   39.80    6.60
   2  -8   5   54.09    7.40
  -3   8  -5  135.49    7.40
  -3   8  -5  133.89   12.80
  -3   8  -5  146.69   12.20
  -3   8  -5  134.19   11.20
  -3   8  -5  114.69   13.50
  -3   8  -5  149.88   10.80
   3  -8   5  135.49   10.60
   3  -8   5  154.08   16.10
   3  -8   5  136.59   10.40
   3  -8   5  127.49   10.40
  -4   8  -5   13.90    5.00
  -4   8  -5   10.30    4.10
  -4   8  -5   10.10    3.80
  -4   8  -5   10.50    5.20
  -4   8  -5   17.90    4.80
   4  -8   5   14.40    4.00
   4  -8   5   13.40    3.40
   4  -8   5    2.90    5.20
   4  -8   5    4.10    2.90
   4  -8   5   11.60    5.20
   6   7  -5  151.88   13.80
   6   7  -5  156.48   13.80
   6   7  -5  157.18   12.10
   6   7  -5  139.29   12.10
  -6  -7   5  159.18   11.80
  -6  -7   5  164.88   13.30
  -6  -7   5  157.98   11.70
  -6  -7   5  132.99   11.50
   5   7  -5  175.88   14.40
   5   7  -5  198.88   13.50
   5   7  -5  214.78   14.60
   5   7  -5  189.38   14.80
  -5  -7   5  215.68   14.80
  -5  -7   5  189.58   13.20
  -5  -7   5  211.38   13.40
  -5  -7   5  205.08   12.60
   4   7  -5  275.47   18.20
   4   7  -5  323.57   12.20
   4   7  -5  308.97   17.60
   4   7  -5  327.07   17.00
   4   7  -5  300.07   17.80
  -4  -7   5  323.27   17.70
  -4  -7   5  295.47   16.30
  -4  -7   5  302.57   16.30
  -4  -7   5  307.37   16.30
   3   7  -5   33.50    6.50
   3   7  -5   39.30    4.80
   3   7  -5   23.30    5.10
   3   7  -5   30.20    6.90
   3   7  -5   34.40    6.00
  -3  -7   5   37.40    6.10
  -3  -7   5   32.30    5.10
  -3  -7   5   28.60    5.60
  -3  -7   5   30.20    5.40
   2   7  -5    7.60    3.00
   2   7  -5    4.10    2.80
   2   7  -5    5.10    2.30
   2   7  -5    5.50    2.80
   2   7  -5    3.30    3.30
   2   7  -5   -0.30    2.20
  -2  -7   5    3.90    2.90
  -2  -7   5    8.10    3.60
  -2  -7   5    6.90    2.60
  -2  -7   5    0.60    2.70
   1   7  -5   61.09    7.00
   1   7  -5   57.59    5.90
   1   7  -5   55.59    7.70
   1   7  -5   52.09    6.30
   1   7  -5   50.59    7.90
   1   7  -5   33.70    6.60
  -1  -7   5   63.39    7.40
  -1  -7   5   37.30    6.20
  -1  -7   5   48.40    8.60
  -1  -7   5   50.49    6.20
   0   7  -5   59.79    7.20
   0   7  -5   65.59    6.00
   0   7  -5   72.69    8.20
   0   7  -5   69.89    9.20
   0   7  -5   65.09    7.50
   0   7  -5   66.79    8.90
   0  -7   5   60.79    6.80
   0  -7   5   80.19    7.60
   0  -7   5   66.59    6.20
   0  -7   5   70.09   11.70
  -1   7  -5  325.77   16.00
  -1   7  -5  287.67   15.80
  -1   7  -5  306.47   16.40
  -1   7  -5  322.87   17.50
  -1   7  -5  327.97   17.40
  -1   7  -5  299.97   13.60
  -1   7  -5  309.07   19.50
   1  -7   5  319.87   13.70
   1  -7   5  311.47   15.60
   1  -7   5  330.57   16.10
   1  -7   5  329.17   15.90
  -2   7  -5   58.49    7.80
  -2   7  -5   67.09    7.10
  -2   7  -5   66.49   10.40
  -2   7  -5   45.90    7.80
  -2   7  -5   71.59    8.50
  -2   7  -5   53.69    4.70
   2  -7   5   58.19    6.80
   2  -7   5   59.49    6.70
   2  -7   5   56.89    6.60
  -3   7  -5  189.68   12.30
  -3   7  -5  205.68   13.60
  -3   7  -5  185.48   15.80
  -3   7  -5  221.68    9.50
  -3   7  -5  217.48   15.20
  -3   7  -5  206.88   12.10
   3  -7   5  203.38   17.10
   3  -7   5  203.28   12.20
   3  -7   5  206.08   12.70
   3  -7   5  204.88   14.00
   3  -7   5  209.08   12.10
  -4   7  -5  100.69    8.20
  -4   7  -5   96.09    8.60
  -4   7  -5   98.59    5.50
  -4   7  -5  107.19    9.60
  -4   7  -5  101.99   10.60
   4  -7   5   96.09    8.40
   4  -7   5  103.19    8.00
   4  -7   5   87.79   12.60
   4  -7   5  101.09    7.70
   4  -7   5   89.99   12.20
   4  -7   5   82.89   10.10
  -5   7  -5    2.80    2.60
  -5   7  -5    4.30    2.90
  -5   7  -5    0.80    2.80
   5  -7   5    5.90    3.20
   5  -7   5    1.90    2.30
   5  -7   5   10.00    4.60
   5  -7   5    7.30    4.80
   5  -7   5   13.30    4.90
  -6   7  -5   35.20    5.10
  -6   7  -5   35.70    5.20
  -6   7  -5   36.00    6.10
  -6   7  -5   38.20    8.30
   6  -7   5   33.40    6.10
   6  -7   5   36.10    5.00
   6  -7   5   35.30    7.30
   6  -7   5   30.60    7.80
   6  -7   5   42.60    5.40
   6  -7   5   45.90   11.30
   7   6  -5   27.90    6.00
   7   6  -5   26.60    5.90
   7   6  -5   26.40    5.00
   7   6  -5   43.90    8.60
   7   6  -5   21.00    5.30
  -7  -6   5   29.00    5.20
  -7  -6   5   18.10    4.60
  -7  -6   5   28.90    5.30
  -7  -6   5   29.70    6.50
   6   6  -5  214.88   14.40
   6   6  -5  208.88   13.30
   6   6  -5  186.08   14.70
   6   6  -5  213.48   13.40
  -6  -6   5  191.28   12.90
  -6  -6   5  203.28   12.60
  -6  -6   5  203.38   14.70
  -6  -6   5  211.78   12.40
   5   6  -5   35.40    5.80
   5   6  -5   30.90    5.90
   5   6  -5   32.30    5.70
   5   6  -5   41.00    6.30
  -5  -6   5   28.40    5.00
  -5  -6   5   30.70    5.70
  -5  -6   5   27.00    4.80
   4   6  -5   18.30    4.20
   4   6  -5    9.60    2.60
   4   6  -5   11.30    3.50
   4   6  -5   16.00    4.50
  -4  -6   5   18.90    3.50
  -4  -6   5   13.90    3.50
  -4  -6   5   17.00    4.10
  -4  -6   5   16.70    4.20
   3   6  -5  131.99   10.10
   3   6  -5  140.09   13.50
   3   6  -5  123.49    7.60
   3   6  -5  114.09    9.10
   3   6  -5  116.99   10.90
  -3  -6   5  120.69    9.70
  -3  -6   5  122.49    9.30
  -3  -6   5  126.29    9.40
  -3  -6   5  128.09    9.50
   2   6  -5  231.28   14.30
   2   6  -5  216.08   12.60
   2   6  -5  211.88   11.10
   2   6  -5  233.68   13.50
   2   6  -5  250.17   15.70
   2   6  -5  242.48   13.30
  -2  -6   5  230.08   12.80
  -2  -6   5  239.88   13.00
  -2  -6   5  230.38   12.70
  -2  -6   5  218.38   17.10
   1   6  -5  612.74   26.30
   1   6  -5  576.14   21.80
   1   6  -5  599.64   22.80
   1   6  -5  622.94   24.70
   1   6  -5  621.44   22.20
   1   6  -5  587.84   23.20
  -1  -6   5  622.94   23.10
  -1  -6   5  594.94   21.50
  -1  -6   5  563.24   22.00
  -1  -6   5  607.84   22.50
   0   6  -5   30.10    5.30
   0   6  -5   30.20    5.70
   0   6  -5   29.60    4.90
   0   6  -5   19.40    3.50
   0   6  -5   28.90    4.60
   0   6  -5   30.70    6.60
   0   6  -5   30.30    5.30
   0  -6   5   30.30    4.90
   0  -6   5   29.30    5.00
   0  -6   5   29.60    4.70
  -1   6  -5  512.05   17.80
  -1   6  -5  518.05   20.60
  -1   6  -5  499.65   21.40
  -1   6  -5  522.45   21.40
  -1   6  -5  487.95   19.50
  -1   6  -5  474.15   19.70
   1  -6   5  515.05   17.60
   1  -6   5  481.85   19.20
   1  -6   5  468.65   19.00
  -2   6  -5  317.87   16.80
  -2   6  -5  322.67   17.30
  -2   6  -5  319.57   15.20
  -2   6  -5  329.07   15.10
  -2   6  -5  324.67   16.00
  -2   6  -5  351.96   13.00
   2  -6   5  331.47   17.40
   2  -6   5  306.07   14.80
   2  -6   5  311.77   14.80
  -3   6  -5  452.85   14.60
  -3   6  -5  411.16   21.00
  -3   6  -5  429.46   18.10
  -3   6  -5  453.75   19.60
  -3   6  -5  422.76   21.70
  -3   6  -5  442.96   17.70
   3  -6   5  402.96   23.10
   3  -6   5  427.36   17.30
   3  -6   5  431.66   20.40
   3  -6   5  457.35   17.70
   3  -6   5  418.66   17.90
  -4   6  -5  312.57   18.50
  -4   6  -5  340.67   15.20
  -4   6  -5  337.57   11.50
  -4   6  -5  326.67   14.50
  -4   6  -5  323.37   16.70
   4  -6   5  352.56   20.60
   4  -6   5  312.57   20.40
   4  -6   5  330.17   15.60
   4  -6   5  323.57   20.10
   4  -6   5  314.27   14.00
   4  -6   5  308.57   18.20
  -5   6  -5    4.90    2.40
  -5   6  -5    4.20    2.40
  -5   6  -5    3.40    1.80
  -5   6  -5   10.80    3.00
  -5   6  -5    7.50    4.30
   5  -6   5    7.50    3.40
   5  -6   5    2.90    1.80
   5  -6   5    5.20    3.30
   5  -6   5    3.00    2.00
   5  -6   5   14.80    6.40
   5  -6   5    3.80    2.30
  -6   6  -5   -0.90    1.90
  -6   6  -5    0.40    2.00
  -6   6  -5    1.00    1.90
  -6   6  -5   -0.30    1.70
   6  -6   5    2.70    3.00
   6  -6   5    1.30    1.60
   6  -6   5    6.60    3.50
   6  -6   5   -0.10    2.40
   6  -6   5   -1.00    2.20
   6  -6   5    0.30    1.40
   7  -6   5   40.40    4.00
   7  -6   5   27.10    8.50
   7   5  -5  126.69   10.40
   7   5  -5  131.69   14.90
   7   5  -5  114.09   11.90
   7   5  -5  116.99    9.70
  -7  -5   5  107.99    8.70
  -7  -5   5  111.29   10.10
   6   5  -5   23.50    4.80
   6   5  -5   25.60    5.60
   6   5  -5   16.10    4.50
   6   5  -5   19.20    3.90
   6   5  -5   28.20    5.40
  -6  -5   5   18.30    3.90
  -6  -5   5   12.90    4.10
  -6  -5   5   25.00    4.50
  -6  -5   5   29.00    6.40
   5   5  -5  280.27   16.00
   5   5  -5  295.07   14.50
   5   5  -5  262.77   15.10
   5   5  -5  282.47   14.70
  -5  -5   5  276.27   13.60
  -5  -5   5  277.17   15.80
  -5  -5   5  275.87   13.80
  -5  -5   5  286.17   15.20
   4   5  -5  358.96   17.70
   4   5  -5  343.57   17.20
   4   5  -5  368.56   16.20
   4   5  -5  356.66   17.00
  -4  -5   5  365.06   16.00
  -4  -5   5  372.56   17.10
  -4  -5   5  377.16   17.70
  -4  -5   5  345.77   15.40
   3   5  -5 1045.30   28.20
   3   5  -5  985.50   32.70
   3   5  -5 1080.59   34.80
   3   5  -5  989.80   32.10
   3   5  -5 1046.40   32.10
  -3  -5   5 1066.39   32.90
  -3  -5   5 1007.60   31.50
  -3  -5   5 1062.69   31.60
  -3  -5   5 1051.49   32.90
   2   5  -5  164.08   10.90
   2   5  -5  186.68   10.70
   2   5  -5  156.18    8.70
   2   5  -5  179.98   10.40
   2   5  -5  165.08   10.30
   2   5  -5  164.58   11.70
  -2  -5   5  161.98    9.60
  -2  -5   5  159.28    9.90
  -2  -5   5  160.98    9.80
  -2  -5   5  169.18   10.20
   1   5  -5  116.49    9.00
   1   5  -5  116.89    8.40
   1   5  -5  123.79    8.50
   1   5  -5  130.39    8.20
   1   5  -5  136.69   10.50
   1   5  -5  119.89    6.00
   1   5  -5  117.79    7.90
  -1  -5   5  127.89    8.10
  -1  -5   5  113.89    8.00
  -1  -5   5  124.29    8.40
  -1  -5   5  107.99    7.80
   0   5  -5  443.66   18.00
   0   5  -5  466.45   16.30
   0   5  -5  459.85   17.50
   0   5  -5  419.56   18.00
   0   5  -5  453.75   17.90
   0   5  -5  451.95   20.70
   0   5  -5  467.55   16.70
   0  -5   5  463.65   17.60
   0  -5   5  458.85   17.50
   0  -5   5  450.05   17.40
   0  -5   5  493.95   16.80
  -1   5  -5  562.04   20.80
  -1   5  -5  535.35   19.20
  -1   5  -5  539.25   20.00
  -1   5  -5  542.85   19.80
  -1   5  -5  536.85   21.20
  -1   5  -5  530.75   17.60
   1  -5   5  512.85   19.00
   1  -5   5  541.15   17.70
   1  -5   5  566.44   19.70
   1  -5   5  533.75   19.10
  -2   5  -5  123.09    9.30
  -2   5  -5  117.09    7.70
  -2   5  -5  120.19    8.10
  -2   5  -5  110.79    8.20
  -2   5  -5  115.19    9.30
  -2   5  -5  120.59    6.80
   2  -5   5  119.19    8.90
   2  -5   5  127.09    7.90
   2  -5   5  111.89    7.80
   2  -5   5  114.99    7.50
  -3   5  -5  227.88    9.20
  -3   5  -5  218.88   14.20
  -3   5  -5  204.48   14.10
  -3   5  -5  225.08   11.30
  -3   5  -5  220.58   12.00
  -3   5  -5  202.38   11.80
   3  -5   5  234.18   10.80
[truncated: 2,101,417 more chars]
